# Supplementary material for: Crystal structure of [Co(NH3)6][Co(CO)4]2
Source: Acta Crystallogr E Crystallogr Commun. 2015 Oct 31;71(Pt 11):1418–20. doi: 10.1107/S2056989015020290 (PMC4645071; doi:10.1107/S2056989015020290)
Supplement: Supplementary file 1 [file e-71-01418-sup1.cif]

##############################################################################
#                                                                            #
# This CIF contains the data in a paper accepted for publication in          #
# Acta Crystallographica Section E. It conforms to the requirements of       #
# Notes for Authors for Acta Crystallographica Section E, and has been       #
# peer reviewed under the auspices of the IUCr Commission on Journals.       #
#                                                                            #
# Full details of the Crystallographic Information File format               #
# are given in the paper "The Crystallographic Information File (CIF):       #
# a New Standard Archive File for Crystallography" by S. R. Hall, F. H.      #
# Allen and I. D. Brown [Acta Cryst. (1991), A47, 655-685].                  #
#                                                                            #
# The current version of the core CIF dictionary is obtainable from          #
# ftp://ftp.iucr.org/pub/cif_core.dic.                                       #
#                                                                            #
# Software is freely available for graphical display of the structure(s)     #
# in this CIF. For information consult the CIF software page                 #
# http://www.iucr.org/resources/cif/software.                                #
#                                                                            #
# This file may be used for bona fide research purposes within the           #
# scientific community so long as proper attribution is given to the journal # 
# article from which it was obtained.                                        #
#                                                                            #
##############################################################################
data_I
_audit_creation_method     SHELXL-2014
_journal_date_recd_electronic     2015-10-13
_journal_date_accepted     2015-10-27
_journal_name_full     'Acta Crystallographica, Section E'
_journal_year     2015
_journal_volume     71
_journal_issue     11
_journal_page_first     1418
_journal_page_last     1420
_journal_paper_category     GM
_journal_paper_doi     10.1107/S2056989015020290
_journal_coeditor_code     WM5229
_publ_contact_author_name     'Florian Kraus'
_publ_contact_author_address
;
Anorganische Chemie, Fluorchemie
Fachbereich Chemie
Philipps-Universitaet Marburg
Hans-Meerwein-Strasse 4
35032 Marburg
Germany
;
_publ_contact_author_email     'florian.kraus@chemie.uni-marburg.de'
_publ_contact_author_fax     '+49-6421-28-25676'
_publ_contact_author_phone     ?
_publ_section_title
;
Crystal structure of [Co(NH~3~)~6~][Co(CO)~4~]~2~
;
loop_
    _publ_author_name
    _publ_author_footnote
    _publ_author_address
    'M\"uller, Thomas G.' .
;
Anorganische Chemie, Fluorchemie
Fachbereich Chemie
Philipps-Universit\"at Marburg
Hans-Meerwein-Strasse 4
35032 Marburg
Germany
;
    'Kraus, Florian' .
;
Anorganische Chemie, Fluorchemie
Fachbereich Chemie
Philipps-Universit\"at Marburg
Hans-Meerwein-Strasse 4
35032 Marburg
Germany
;
_publ_section_synopsis
;
The structure of hexaamminecobalt(II) bis[tetracarbonylcobaltate(-I)] contains
discrete octahedral [Co(NH~3~)~6~]^2+^ cations and [Co(CO)~4~]^-^ anions held
together by N---H...O hydrogen bonds.
;
_chemical_name_systematic
;
Hexaamminecobalt(II) bis[tetracarbonylcobaltate(-I)]
;
_chemical_name_common     'Hexaamminecobalt(II) bistetracarbonylcobaltate(-I)'
_chemical_formula_moiety     'Co1 N6 H18 2+, 2(Co1 C4 O4 -)'
_chemical_formula_sum     'C8 H18 Co3 N6 O8'
_chemical_formula_iupac     '[Co (N H3)6] [Co (C O)4]2'
_chemical_formula_weight     503.07
_shelx_space_group_comment
;
The symmetry employed for this shelxl refinement is uniquely defined
by the following loop, which should always be used as a source of
symmetry information in preference to the above space-group names.
They are only intended as comments.
;
_space_group_crystal_system     trigonal
_space_group_name_H-M_alt     'R -3'
_space_group_name_Hall     '-R 3'
loop_
    _space_group_symop_operation_xyz
    'x, y, z'
    '-y, x-y, z'
    '-x+y, -x, z'
    'x+2/3, y+1/3, z+1/3'
    '-y+2/3, x-y+1/3, z+1/3'
    '-x+y+2/3, -x+1/3, z+1/3'
    'x+1/3, y+2/3, z+2/3'
    '-y+1/3, x-y+2/3, z+2/3'
    '-x+y+1/3, -x+2/3, z+2/3'
    '-x, -y, -z'
    'y, -x+y, -z'
    'x-y, x, -z'
    '-x+2/3, -y+1/3, -z+1/3'
    'y+2/3, -x+y+1/3, -z+1/3'
    'x-y+2/3, x+1/3, -z+1/3'
    '-x+1/3, -y+2/3, -z+2/3'
    'y+1/3, -x+y+2/3, -z+2/3'
    'x-y+1/3, x+2/3, -z+2/3'
_cell_length_a     9.3679(4)
_cell_length_b     9.3679(4)
_cell_length_c     18.3089(18)
_cell_angle_alpha     90
_cell_angle_beta     90
_cell_angle_gamma     120
_cell_volume     1391.48(18)
_cell_formula_units_Z     3
_cell_measurement_reflns_used     15618
_cell_measurement_theta_min     3.33
_cell_measurement_theta_max     33.37
_cell_measurement_temperature     100(2)
_exptl_crystal_description     block
_exptl_crystal_colour     orange
_exptl_crystal_size_max     0.16
_exptl_crystal_size_mid     0.12
_exptl_crystal_size_min     0.08
_exptl_crystal_density_diffrn     1.801
_exptl_crystal_F_000     759
_exptl_absorpt_coefficient_mu     2.697
_exptl_absorpt_correction_type     integration
_exptl_absorpt_process_details
;
(<i>X-RED32</i> and <i>X-SHAPE</i>; Stoe & Cie, 2009)
;
_exptl_absorpt_correction_T_min     0.6491
_exptl_absorpt_correction_T_max     0.9068
_exptl_special_details     ?
_diffrn_ambient_temperature     100(2)
_diffrn_radiation_type     'Mo K\a'
_diffrn_radiation_wavelength     0.71073
_diffrn_radiation_monochromator     'plane graphite'
_diffrn_measurement_device_type     'Stoe IPDS-2T'
_diffrn_measurement_device     '2-circle goniometer'
_diffrn_measurement_method     'rotation method'
_diffrn_detector_area_resol_mean     6.67
_diffrn_reflns_number     7025
_diffrn_reflns_av_R_equivalents     0.0866
_diffrn_reflns_theta_min     3.338
_diffrn_reflns_theta_max     30.972
_diffrn_reflns_theta_full     25.242
_diffrn_measured_fraction_theta_max     0.999
_diffrn_measured_fraction_theta_full     0.998
_diffrn_reflns_limit_h_min     -13
_diffrn_reflns_limit_h_max     13
_diffrn_reflns_limit_k_min     -13
_diffrn_reflns_limit_k_max     13
_diffrn_reflns_limit_l_min     -26
_diffrn_reflns_limit_l_max     26
_refine_special_details     ?
_reflns_number_total     994
_reflns_number_gt     910
_reflns_threshold_expression     'I > 2\s(I)'
_refine_ls_structure_factor_coef     Fsqd
_refine_ls_matrix_type     full
_refine_ls_R_factor_all     0.0378
_refine_ls_R_factor_gt     0.0336
_refine_ls_wR_factor_gt     0.0861
_refine_ls_wR_factor_ref     0.0895
_refine_ls_goodness_of_fit_ref     1.075
_refine_ls_restrained_S_all     1.075
_refine_ls_number_reflns     994
_refine_ls_number_parameters     52
_refine_ls_number_restraints     0
_refine_ls_hydrogen_treatment     refall
_refine_ls_weighting_scheme     calc
_refine_ls_weighting_details
              'w=1/[\s^2^(Fo^2^)+(0.0529P)^2^+1.0515P] where P=(Fo^2^+2Fc^2^)/3'
_atom_sites_solution_hydrogens     difmap
_atom_sites_solution_primary     ?
_atom_sites_solution_secondary     ?
_refine_ls_shift/su_max     0.000
_refine_ls_shift/su_mean     0.000
_refine_diff_density_max     0.869
_refine_diff_density_min     -0.645
_refine_ls_extinction_method
;
SHELXL2014 (Sheldrick, 2015)
;
_refine_ls_extinction_coef     0.0040(8)
_refine_ls_extinction_expression
                                  'Fc^*^=kFc[1+0.001xFc^2^\l^3^/sin(2\q)]^-1/4^'
loop_
    _atom_type_symbol
    _atom_type_description
    _atom_type_scat_dispersion_real
    _atom_type_scat_dispersion_imag
    _atom_type_scat_source
    'C' 'C' 0.0033 0.0016
                         'International Tables Vol C Tables 4.2.6.8 and 6.1.1.4'
    'H' 'H' 0.0000 0.0000
                         'International Tables Vol C Tables 4.2.6.8 and 6.1.1.4'
    'N' 'N' 0.0061 0.0033
                         'International Tables Vol C Tables 4.2.6.8 and 6.1.1.4'
    'O' 'O' 0.0106 0.0060
                         'International Tables Vol C Tables 4.2.6.8 and 6.1.1.4'
    'Co' 'Co' 0.3494 0.9721
                         'International Tables Vol C Tables 4.2.6.8 and 6.1.1.4'
_computing_data_collection
;
X-AREA (Stoe & Cie, 2011)
;
_computing_cell_refinement
;
X-AREA (Stoe & Cie, 2011)
;
_computing_data_reduction
;
X-RED32 (Stoe & Cie, 2009)
;
_computing_structure_solution
;
SHELXT (Sheldrick, 2015<i>a</i>)
;
_computing_structure_refinement
;
<i>SHELXLE</i> (H\"ubschle <i>et al.</i>, 2011) and
SHELXL2014 (Sheldrick, 2015<i>b</i>)
;
_computing_molecular_graphics
;
DIAMOND (Brandenburg, 2015)
;
_computing_publication_material
;
publCIF (Westrip, 2010)
;
loop_
    _atom_site_type_symbol
    _atom_site_label
    _atom_site_fract_x
    _atom_site_fract_y
    _atom_site_fract_z
    _atom_site_U_iso_or_equiv
    _atom_site_adp_type
    _atom_site_calc_flag
    _atom_site_occupancy
    _atom_site_disorder_assembly
    _atom_site_disorder_group
    Co Co1 0.0000 0.0000 0.0000 0.01863(18) Uani d 1 . .
    Co Co2 -0.6667 -0.3333 0.04221(2) 0.01972(17) Uani d 1 . .
    O O1 -0.61903(19) -0.02591(18) 0.10467(9) 0.0315(3) Uani d 1 . .
    O O2 -0.6667 -0.3333 -0.11725(14) 0.0298(5) Uani d 1 . .
    N N1 -0.0266(2) -0.2037(2) 0.06820(9) 0.0245(3) Uani d 1 . .
    C C1 -0.6354(2) -0.1451(2) 0.07846(10) 0.0231(3) Uani d 1 . .
    C C2 -0.6667 -0.3333 -0.05497(19) 0.0237(5) Uani d 1 . .
    H H1A -0.121(5) -0.295(5) 0.0656(19) 0.054(10) Uiso d 1 . .
    H H1B 0.034(4) -0.247(4) 0.0558(17) 0.038(7) Uiso d 1 . .
    H H1C -0.001(4) -0.176(4) 0.1135(19) 0.043(8) Uiso d 1 . .
loop_
    _atom_site_aniso_label
    _atom_site_aniso_U_11
    _atom_site_aniso_U_22
    _atom_site_aniso_U_33
    _atom_site_aniso_U_12
    _atom_site_aniso_U_13
    _atom_site_aniso_U_23
    Co1 0.0160(2) 0.0160(2) 0.0240(3) 0.00799(10) 0.000 0.000
    Co2 0.01726(19) 0.01726(19) 0.0247(3) 0.00863(9) 0.000 0.000
    O1 0.0323(7) 0.0236(7) 0.0410(8) 0.0158(6) -0.0025(6) -0.0036(5)
    O2 0.0316(8) 0.0316(8) 0.0262(12) 0.0158(4) 0.000 0.000
    N1 0.0209(7) 0.0212(7) 0.0307(7) 0.0101(6) -0.0002(5) 0.0015(5)
    C1 0.0192(7) 0.0203(7) 0.0292(8) 0.0095(6) -0.0007(6) 0.0009(6)
    C2 0.0198(8) 0.0198(8) 0.0317(15) 0.0099(4) 0.000 0.000
_geom_special_details
;
All e.s.d.'s (except the e.s.d. in the dihedral angle between two l.s. planes)
are estimated using the full covariance matrix. The cell e.s.d.'s are taken
into account individually in the estimation of e.s.d.'s in distances, angles
and torsion angles; correlations between e.s.d.'s in cell parameters are only
used when they are defined by crystal symmetry. An approximate (isotropic)
treatment of cell e.s.d.'s is used for estimating e.s.d.'s involving l.s.
planes.
;
loop_
    _geom_bond_atom_site_label_1
    _geom_bond_atom_site_label_2
    _geom_bond_site_symmetry_2
    _geom_bond_distance
    _geom_bond_publ_flag
    Co1 N1 12 2.1876(16) ?
    Co1 N1 3 2.1876(16) ?
    Co1 N1 11 2.1876(16) ?
    Co1 N1 2 2.1876(16) ?
    Co1 N1 . 2.1877(16) ?
    Co1 N1 10 2.1877(16) ?
    Co2 C1 . 1.7664(18) ?
    Co2 C1 2_455 1.7664(18) ?
    Co2 C1 3_445 1.7664(18) ?
    Co2 C2 . 1.779(3) ?
    O1 C1 . 1.153(2) ?
    O2 C2 . 1.140(4) ?
loop_
    _geom_angle_atom_site_label_1
    _geom_angle_atom_site_label_2
    _geom_angle_atom_site_label_3
    _geom_angle_site_symmetry_1
    _geom_angle_site_symmetry_3
    _geom_angle
    _geom_angle_publ_flag
    N1 Co1 N1 12 3 180.00(9) ?
    N1 Co1 N1 12 11 90.65(6) ?
    N1 Co1 N1 3 11 89.35(6) ?
    N1 Co1 N1 12 2 89.35(6) ?
    N1 Co1 N1 3 2 90.65(6) ?
    N1 Co1 N1 11 2 180.00(11) ?
    N1 Co1 N1 12 . 89.35(6) ?
    N1 Co1 N1 3 . 90.65(6) ?
    N1 Co1 N1 11 . 89.35(6) ?
    N1 Co1 N1 2 . 90.65(6) ?
    N1 Co1 N1 12 10 90.65(6) ?
    N1 Co1 N1 3 10 89.35(6) ?
    N1 Co1 N1 11 10 90.65(6) ?
    N1 Co1 N1 2 10 89.35(6) ?
    N1 Co1 N1 . 10 180.0 ?
    C1 Co2 C1 . 2_455 106.76(7) ?
    C1 Co2 C1 . 3_445 106.75(7) ?
    C1 Co2 C1 2_455 3_445 106.75(7) ?
    C1 Co2 C2 . . 112.07(6) ?
    C1 Co2 C2 2_455 . 112.07(6) ?
    C1 Co2 C2 3_445 . 112.07(6) ?
    O1 C1 Co2 . . 177.07(17) ?
    O2 C2 Co2 . . 180.0 ?
loop_
    _geom_hbond_atom_site_label_D
    _geom_hbond_atom_site_label_H
    _geom_hbond_atom_site_label_A
    _geom_hbond_site_symmetry_A
    _geom_hbond_distance_DH
    _geom_hbond_distance_HA
    _geom_hbond_distance_DA
    _geom_hbond_angle_DHA
    N1 H1A O1 3_445 0.87(4) 2.49(4) 3.159(2) 135(3)
    N1 H1C O1 15 0.87(3) 2.59(3) 3.290(2) 138(3)
    N1 H1C O2 4 0.87(3) 2.49(3) 3.249(3) 146(3)
_shelx_hkl_file
;
   2  -1   0  745.11    2.59
  -1  -1   0  833.70    2.52
   1  -2   0  612.08    2.48
   1   1   0  841.13    2.51
   0   3   0  834.54    1.91
  -3   0   0  824.56    1.99
  -3   3   0  872.39    2.78
   0  -3   0  751.90    1.79
  -2  -2   0  368.26    2.00
   4  -2   0  327.46    1.40
  -2   4   0  301.96    1.44
  -2  -2   0  299.59    1.19
  -4   2   0  355.16    1.76
   2  -4   0  335.42    1.52
   2   2   0  316.79    1.20
  -1  -4   0  914.17    1.69
   5  -1   0  985.17    2.14
  -4   5   0  748.28    2.10
   4  -5   0 1000.00    2.52
   1   4   0  891.34    1.64
  -5   1   0  724.72    1.66
  -4  -1   0  360.89    1.22
   5  -4   0  333.65    1.72
  -4  -1   0  368.16    1.55
  -5   4   0  389.98    1.88
   1  -5   0  375.14    1.30
   4   1   0  419.42    1.89
  -3  -3   0  342.17    1.62
  -3   6   0  274.48    1.17
  -3  -3   0  315.16    1.06
   6  -3   0  319.64    1.16
   3  -6   0  347.63    1.36
  -6   3   0  381.42    1.73
   3   3   0  319.88    1.06
   6  -6   0  458.92    1.87
  -6   0   0  448.51    1.47
   0   6   0  453.21    1.18
  -6   0   0  435.96    1.22
  -6   6   0  412.01    1.70
   6   0   0  553.65    1.92
   0  -6   0  401.28    1.09
   7  -2   0  458.85    1.46
  -5   7   0  351.98    1.37
  -2  -5   0  369.13    1.01
   5  -7   0  441.47    1.62
  -7   2   0  415.26    1.34
  -7   2   0  322.95    1.18
   2   5   0  362.55    0.98
  -5  -2   0  285.19    1.35
  -5  -2   0  264.95    0.98
   7  -5   0  261.91    1.00
   2  -7   0  284.84    1.12
  -7   5   0  287.63    1.61
  -7   8   0  173.95    1.22
  -1  -7   0  219.00    0.92
   8  -1   0  235.15    1.36
   7  -8   0  190.47    1.47
  -8   1   0  214.33    0.98
   1   7   0  214.52    0.90
  -8   1   0  196.79    0.91
  -4   8   0  140.40    0.97
  -4  -4   0  154.18    1.21
  -4  -4   0  125.30    0.72
   8  -4   0  132.67    0.80
  -8   4   0  116.94    0.98
  -8   4   0  151.01    1.36
   4  -8   0  148.51    1.00
   8  -7   0   86.15    0.75
  -7  -1   0   88.51    0.94
  -1   8   0   85.68    0.76
  -7  -1   0   85.66    0.75
   1  -8   0   78.97    0.69
  -8   7   0   81.68    1.15
  -6   9   0   67.03    0.87
  -3  -6   0   81.69    0.74
   9  -3   0   84.76    0.92
  -3  -6   0   77.42    1.04
  -9   3   0   82.84    0.89
   3   6   0   82.54    0.74
  -9   3   0   63.20    0.76
   6  -9   0   74.24    1.03
  -6  -3   0  125.17    0.72
   9  -6   0  137.29    0.85
  -6  -3   0  131.70    1.10
  -3   9   0  126.24    0.83
   3  -9   0  132.12    0.88
  -9   6   0  135.41    1.30
  -9   6   0   82.07    0.95
   0   9   0   53.49    0.59
   9  -9   0   52.39    1.14
   9  -9   0   61.04    0.68
  -9   0   0   60.64    0.72
  -9   9   0   48.01    1.08
   0  -9   0   54.27    0.63
  -2  -8   0   91.12    0.76
  -8  10   0   67.30    0.96
  10  -2   0   82.17    1.04
 -10   2   0   71.33    0.77
   2   8   0   92.75    0.74
 -10   2   0   88.53    0.86
   8 -10   0   64.66    1.17
  10  -5   0  194.00    1.01
  -5  -5   0  185.27    1.26
  -5  10   0  176.50    0.98
  -5  -5   0  190.02    0.87
 -10   5   0  163.93    1.13
   5 -10   0  140.66    1.72
 -10   5   0  157.16    1.42
   5 -10   0  186.35    1.02
  10  -8   0  131.05    0.74
  -8  -2   0  145.66    0.81
   2 -10   0  155.70    0.89
 -10   8   0  119.68    1.39
  -1 -10   0  140.27    0.84
 -10  11   0   99.78    1.63
  10 -11   0  128.20    0.83
 -11   1   0  122.78    0.86
 -11   1   0  129.17    0.96
  11  -4   0   54.20    0.83
  -7  11   0   50.01    0.83
  -4  -7   0   58.32    0.62
  -4  -7   0   51.79    0.96
   7 -11   0   45.32    0.98
 -11   4   0   53.62    0.83
 -11   4   0   53.07    1.02
  -7  -4   0  130.62    1.15
  -4  11   0  122.74    0.84
  -7  -4   0  149.82    0.81
  11  -7   0  142.33    0.90
 -11   7   0  127.26    1.27
   4 -11   0  151.34    0.94
 -11   7   0  130.01    1.38
  -1  11   0   32.30    0.68
  11 -10   0   31.90    0.68
 -10  -1   0   28.88    0.58
   1 -11   0   29.53    0.62
  -3  -9   0   47.52    1.02
  -9  12   0   64.57    1.06
  12  -3   0   58.40    1.11
  -3  -9   0   77.09    0.69
   9 -12   0   40.23    1.27
 -12   3   0   66.06    1.01
 -12   3   0   69.53    0.80
  -6  -6   0   54.26    1.04
  -6  -6   0   66.72    0.72
  12  -6   0   54.63    0.85
  -6  12   0   56.21    0.81
 -12   6   0   58.51    1.00
 -12   6   0   37.82    1.11
   6 -12   0   53.79    0.88
  -3  12   0   38.96    0.73
  -9  -3   0   43.07    0.71
  12  -9   0   34.60    0.73
   3 -12   0   34.35    0.75
  13  -5   0   17.23    0.85
  -8  13   0   20.14    0.87
  -5  -8   0   27.66    0.71
  -5  -8   0   14.43    1.01
   8 -13   0   12.07    1.05
   8 -13   0   11.11    1.29
   5   8   0   17.26    1.51
 -13   5   0   14.39    1.04
 -13   5   0   22.23    0.84
  -5  13   0   44.93    0.78
  -8  -5   0   52.43    0.75
  13  -8   0   37.51    0.80
   5 -13   0   42.94    0.86
   2   1   1    5.63    0.89
   1  -3   1    3.65    0.89
  -3   2   1    4.69    1.07
  -2  -1  -1    8.03    1.05
  -2  -1  -1    6.30    0.75
   3  -2  -1    3.50    1.09
   2  -2   1    0.42    1.98
  -2   0   1   -0.25    1.27
   0   2   1    2.25    1.15
   0  -2  -1   -0.05    1.19
   2   0  -1    0.80    1.49
  -2   2  -1    0.10    1.74
  -5   3   1    8.02    1.06
   2  -5   1    4.46    0.82
   3   2   1    4.77    0.81
  -3  -2  -1    6.67    1.11
  -2   5  -1    4.60    0.76
  -3  -2  -1    4.51    0.70
   3  -1   1   40.33    0.87
  -1  -2   1   40.07    0.81
  -3   1  -1   35.51    1.09
   1   2  -1   46.22    0.95
  -3   1  -1   36.80    0.81
   2  -3  -1   44.02    1.07
   1   3   1   74.26    0.89
   3  -4   1   81.60    1.33
   4  -1  -1   80.78    1.14
  -3   4  -1   65.64    1.21
  -1  -3  -1   83.24    1.08
   3  -7   1   44.63    0.83
  -7   4   1   55.95    1.22
   4   3   1   47.87    0.71
  -3   7  -1   39.90    0.75
  -4  -3  -1   47.76    0.74
   7  -4  -1   40.87    0.65
  -4  -3  -1   52.45    1.02
   0  -4   1   18.09    0.81
  -4   4   1   22.52    1.13
   4   0   1   24.95    1.10
   4  -4  -1   24.17    1.19
   0   4  -1   20.34    0.92
  -4   0  -1   23.66    0.93
  -4   0  -1   20.73    0.88
  -3  -1   1    5.75    1.11
  -3  -1   1    6.30    0.89
   4  -3   1    6.30    0.89
   1  -4  -1    5.22    0.79
  -4   3  -1    6.00    1.32
   4  -6   1    2.25    0.91
  -6   2   1    2.07    0.76
   2   4   1    1.46    0.69
   6  -2  -1    1.64    0.78
  -4   6  -1    2.19    0.81
  -2  -4  -1    2.20    0.71
  -9   5   1    0.71    0.92
   4  -9   1    1.13    1.04
   4  -9   1    1.34    0.76
  -9   5   1    0.62    0.74
  -5  -4  -1    0.91    0.85
   9  -5  -1    0.37    0.53
  -4   9  -1    1.05    0.62
  -5  -4  -1    0.55    0.65
   1  -6   1    6.10    0.75
  -6   5   1    3.87    0.86
  -5  -1  -1    2.76    0.76
   6  -5  -1    2.34    0.82
  -5  -1  -1    2.12    0.54
  -2  -3   1   -0.44    0.68
  -3   5   1    0.45    0.78
   5  -2   1   -0.18    0.86
   2   3  -1   -0.72    0.81
  -5   2  -1    0.41    0.91
   3  -5  -1    0.32    0.83
  -5   2  -1   -0.21    0.96
  -5   0   1   25.30    0.72
   0   5   1   22.52    0.60
   5  -5   1   27.25    1.12
   5   0  -1   32.44    1.16
  -5   5  -1   23.28    1.11
   0  -5  -1   21.95    0.64
   3   5   1    0.21    0.52
  -8   3   1   -0.15    0.89
   5  -8   1    0.10    0.74
  -8   3   1    0.14    0.75
  -5   8  -1    0.15    0.75
   8  -3  -1   -0.10    0.73
  -3  -5  -1    0.95    0.91
  -3  -5  -1    0.42    0.54
 -11   6   1    0.22    0.83
   5 -11   1    2.44    0.70
 -11   6   1    1.48    0.68
  -5  11  -1    1.05    0.60
  -6  -5  -1    1.15    0.52
  11  -6  -1    0.51    0.68
  -6  -5  -1    1.16    0.83
   2  -8   1   -0.31    0.69
  -8   6   1    0.73    0.81
   8  -6  -1    0.46    0.65
  -6  -2  -1    1.00    0.79
  -6  -2  -1    2.03    0.66
  -1  -5   1    0.52    0.57
   6  -1   1    0.31    0.83
  -5   6   1    1.02    0.72
  -6   1  -1    0.03    0.58
   1   5  -1    0.31    0.98
   1   5  -1   -0.01    0.66
   5  -6  -1   -0.10    0.89
  -6   1  -1    0.68    0.69
  -4  -2   1   20.27    0.70
  -4  -2   1   19.82    0.94
   6  -4   1   15.98    0.59
  -6   4  -1   21.23    1.12
   2  -6  -1   21.08    0.79
  -7   1   1   29.84    0.73
   6  -7   1   32.99    1.10
   1   6   1   39.75    0.72
   7  -1  -1   40.59    1.07
  -1  -6  -1   30.94    0.62
  -6   7  -1   25.93    0.93
   6 -10   1    6.13    0.86
 -10   4   1    5.52    0.72
 -10   4   1    6.25    0.84
  -4  -6  -1    6.51    0.53
  -4  -6  -1    5.32    0.83
  -6  10  -1    4.84    0.73
  10  -4  -1    4.96    0.69
 -13   7   1    0.80    0.94
 -13   7   1    0.04    0.96
   6 -13   1    0.52    0.76
  13  -7  -1    0.81    0.74
  -7  -6  -1    0.69    0.92
  -7  -6  -1    0.42    0.56
 -10   7   1    1.05    0.87
   3 -10   1    1.07    0.67
  10  -7  -1    2.22    0.64
  -7  -3  -1    0.85    0.53
  -7  -3  -1    1.62    0.78
  -3  10  -1    2.51    0.64
   7   0   1    6.01    0.96
  -7   7   1    3.17    0.79
   0  -7   1    3.56    0.59
  -7   0  -1    3.66    0.70
   0   7  -1    4.45    0.55
  -7   0  -1    3.11    0.65
   7  -7  -1    3.28    0.89
   7  -3   1    2.57    0.73
  -4   7   1    1.42    0.79
  -3  -4   1    1.48    0.54
  -3  -4   1    1.66    0.90
  -7   3  -1    1.58    0.66
  -7   3  -1    2.26    0.89
   4  -7  -1    2.10    0.77
  -6  -1   1    3.80    0.65
  -6  -1   1    2.88    0.79
  -1   7   1    2.53    0.55
   7  -6   1    2.95    0.65
   1  -7  -1    2.46    0.59
  -7   6  -1    2.59    1.05
  -9   2   1    1.66    0.63
  -9   2   1    1.27    0.70
   7  -9   1    1.10    0.95
   2   7   1    1.48    0.64
  -7   9  -1    1.95    0.81
   9  -2  -1    1.32    0.89
  -2  -7  -1    1.82    0.56
 -12   5   1    0.89    0.89
 -12   5   1    1.51    0.73
   7 -12   1    0.50    1.02
   7 -12   1    0.56    0.87
  -5  -7  -1    1.94    0.55
  -7  12  -1    1.38    0.75
  12  -5  -1   -0.12    0.75
  -5  -7  -1    0.82    0.82
 -12   8   1    0.57    1.06
   4 -12   1    0.78    0.68
 -12   8   1    0.50    1.01
  -8  -4  -1    1.74    0.83
  -8  -4  -1    1.46    0.53
  -4  12  -1    0.96    0.67
  12  -8  -1    0.36    0.57
   1  -9   1    2.90    0.56
  -9   8   1    3.20    0.85
  -8  -1  -1    3.25    0.64
  -8  -1  -1    3.92    0.75
  -1   9  -1    2.99    0.52
   9  -8  -1    3.90    0.65
   8  -2   1   31.01    0.83
  -6   8   1   24.20    0.80
  -2  -6   1   25.72    0.56
   2   6  -1   27.21    1.04
   2   6  -1   23.26    0.54
  -8   2  -1   22.32    0.70
  -8   2  -1   27.79    0.75
   6  -8  -1   25.71    0.89
  -5  -3   1    4.88    0.64
  -3   8   1    3.15    0.55
  -5  -3   1    4.68    0.90
   8  -5   1    4.11    0.68
  -8   5  -1    3.17    0.80
  -8   5  -1    4.14    0.94
   3  -8  -1    5.32    0.73
   0   8   1   -0.05    0.64
   8  -8   1    0.30    0.51
   8  -8   1    0.75    1.04
  -8   0   1    0.71    0.60
  -8   8  -1    0.68    0.96
   8   0  -1    0.87    0.93
   0  -8  -1    1.04    0.67
 -11   3   1   -1.10    0.78
   8 -11   1    0.99    0.98
 -11   3   1   -0.21    0.63
  -3  -8  -1    0.56    0.81
  11  -3  -1    0.30    0.87
  -8  11  -1    0.76    0.80
  -3  -8  -1    0.91    0.64
 -11   9   1    3.08    0.88
   2 -11   1    4.27    0.66
 -11   9   1    3.89    1.00
  11  -9  -1    4.03    0.54
  -9  -2  -1    5.60    0.54
  -1  -8   1    1.73    0.65
  -8   9   1    0.97    0.83
   9  -1   1    0.82    0.86
  -9   1  -1   -0.21    0.61
   8  -9  -1    0.70    0.89
  -9   1  -1    0.71    0.63
   1   8  -1   -0.45    0.52
  -4  -5   1    0.16    0.98
  -4  -5   1    1.44    0.53
  -5   9   1    1.05    0.72
   9  -4   1    0.98    0.67
  -9   4  -1    0.96    0.74
  -9   4  -1    1.14    0.89
   5  -9  -1    0.34    0.70
  -7  -2   1    3.06    0.86
   9  -7   1    2.78    0.65
  -7  -2   1    3.02    0.53
   2  -9  -1    3.52    0.66
  -9   7  -1    2.67    1.06
  -9   7  -1    2.27    1.13
 -10   1   1    0.05    0.68
   1   9   1    1.90    0.52
   9 -10   1    1.05    0.51
 -10   1   1    0.33    0.63
  -9  10  -1    0.41    1.14
  10  -1  -1    0.63    0.87
  -1  -9  -1    0.88    0.63
   9 -13   1    0.08    1.10
 -13   4   1   -0.25    0.93
 -13   4   1    0.35    0.72
  -4  -9  -1    0.96    0.84
  13  -4  -1    1.14    0.93
  -4  -9  -1    1.19    0.58
 -10  10   1    0.50    0.93
   0 -10   1    0.07    0.66
 -10   0  -1    0.72    0.61
 -10   0  -1    0.65    0.65
  10 -10  -1    0.49    0.52
  -3  -7   1    1.48    0.64
  -3  -7   1    0.83    0.85
  10  -3   1    1.67    0.83
  -7  10   1    1.72    0.71
   3   7  -1    1.14    1.01
 -10   3  -1    1.06    0.78
   7 -10  -1    1.04    0.79
 -10   3  -1    1.62    0.63
  -6  -4   1    2.73    0.87
  -4  10   1    2.10    0.61
  10  -6   1    2.69    0.64
  -6  -4   1    3.07    0.62
   4 -10  -1    0.43    0.67
 -10   6  -1    1.03    0.84
 -10   6  -1    0.51    1.00
  -9  -1   1    2.03    0.62
  10  -9   1    0.00    0.52
  -9  -1   1    1.40    0.52
  -1  10   1   -0.38    0.61
   1 -10  -1    1.00    0.67
 -12   2   1    1.72    0.75
  10 -12   1    1.39    0.56
 -12   2   1    2.39    0.68
  12  -2  -1    1.48    0.96
  -2 -10  -1    4.16    0.71
  -2 -10  -1    1.58    0.76
   1 -12   1   -0.02    0.70
  12 -11  -1   -1.24    0.68
 -11  -1  -1    0.50    0.66
  -2  -9   1    1.88    0.55
  11  -2   1    1.37    0.91
  -9  11   1    2.01    0.85
 -11   2  -1    1.87    0.69
   9 -11  -1    0.71    0.96
 -11   2  -1    3.57    0.64
  -5  -6   1    3.27    0.62
  11  -5   1    5.05    0.73
  -6  11   1    2.79    0.65
  -5  -6   1    3.62    0.81
   6 -11  -1    2.71    0.72
 -11   5  -1    2.92    0.96
 -11   5  -1    2.73    0.77
  11  -8   1    4.35    0.64
  -8  -3   1    3.84    0.62
   3 -11  -1    3.39    0.65
 -11   0   1    0.50    0.68
   0  11   1    0.65    0.63
  11 -11   1    0.28    0.55
 -11   0   1    0.21    0.67
   0 -11  -1   -0.08    0.57
  -1 -11   1    1.18    0.71
 -12   1  -1    0.83    0.73
  11 -12  -1    1.44    0.57
 -12   1  -1    0.33    0.77
  12  -4   1    1.56    0.77
  -4  -8   1    0.44    0.89
  -8  12   1    0.66    0.72
  -4  -8   1   -0.62    0.68
   8 -12  -1    0.49    0.85
 -12   4  -1    0.75    0.74
 -12   4  -1   -0.18    0.87
  -7  -5   1    0.83    0.98
  -7  -5   1    1.63    0.54
  -5  12   1    2.86    0.72
  12  -7   1    0.91    0.68
 -12   7  -1    0.73    1.14
   5 -12  -1    1.13    0.71
 -12   7  -1    1.66    1.08
 -10  -2   1    0.10    0.64
 -10  -2   1   -0.15    0.69
  12 -10   1   -0.49    0.56
   2 -12  -1    0.03    0.71
  -6  -7   1    0.11    0.57
  -6  -7   1   -0.13    1.08
  -7  13   1    0.21    0.77
  13  -6   1    0.38    0.72
 -13   6  -1    0.20    0.95
   7 -13  -1    0.12    0.87
 -13   6  -1   -0.41    1.01
  -4  13   1    0.93    0.72
  13  -9   1    0.75    0.60
  -9  -4   1    2.76    0.68
  -9  -4   1    2.26    0.68
   4 -13  -1    2.81    0.71
   1  -1   2   81.07    1.33
   0   1   2   94.70    1.91
  -1   0   2  101.13    1.55
   1  -1   2   99.21    2.65
   0   1   2   96.34    1.36
  -1   1  -2   86.20    2.58
   0  -1  -2   94.17    1.37
   1   0  -2   99.12    1.57
   2   0   2   11.01    1.26
   2   0   2    9.33    1.09
   0  -2   2    8.37    0.86
   2  -2  -2    9.63    1.01
  -2   0  -2   12.01    1.22
  -2   0  -2    9.05    1.11
   0   2  -2   12.23    1.29
   2  -3   2   55.13    1.21
   1   2   2   66.76    0.86
  -2   3  -2   48.68    1.18
  -1  -2  -2   72.73    1.04
   1  -4   2    8.35    1.07
  -4   3   2    9.87    1.29
   3   1   2   10.66    1.16
   3   1   2    8.04    0.74
   1  -4   2   10.08    0.93
   4  -3  -2    9.02    1.12
  -3  -1  -2   11.51    1.06
  -3  -1  -2    9.03    0.93
  -2  -1   2  523.88    1.62
   3  -2   2  544.78    1.70
  -2  -1   2  515.68    3.29
   1  -3  -2  486.33    1.59
  -3   2  -2  431.43    3.05
  -3   2  -2  585.05    4.08
  -5   2   2   18.23    0.85
   2   3   2   17.72    0.69
   3  -5   2   16.96    1.03
   5  -2  -2   17.66    0.79
  -3   5  -2   15.24    0.96
  -2  -3  -2   18.08    0.87
   4   2   2    1.88    0.55
  -6   4   2    2.49    1.00
   2  -6   2    1.39    0.74
   2  -6   2    2.21    0.95
   6  -4  -2    2.32    0.79
  -4  -2  -2    2.57    0.70
  -2   6  -2    5.30    0.80
  -4  -2  -2    1.76    0.93
   4  -1   2   29.12    1.09
  -3   4   2   27.20    1.03
  -1  -3   2   24.51    0.94
   1   3  -2   19.98    0.75
  -4   1  -2   24.07    0.96
  -4   1  -2   29.44    0.98
   3  -4  -2   28.73    1.08
  -4   0   2   16.03    0.90
   0   4   2   17.45    0.95
   4  -4   2   15.98    1.65
   4   0  -2   18.52    1.38
  -4   4  -2   11.90    1.54
   0  -4  -2   15.13    0.81
  -7   3   2   -0.43    0.81
   4  -7   2    0.25    0.85
   3   4   2   -0.79    0.66
   7  -3  -2    0.09    0.74
  -3  -4  -2    0.97    0.66
  -4   7  -2    0.52    0.67
  -3  -4  -2    0.87    0.91
   5   3   2    4.53    0.54
   3  -8   2    2.90    0.81
  -8   5   2    3.38    0.94
  -3   8  -2    2.41    0.67
   8  -5  -2    2.89    0.68
  -5  -3  -2    3.61    0.87
  -5  -3  -2    4.22    0.65
   0  -5   2   57.05    0.82
   5   0   2   63.77    1.06
  -5   5   2   57.78    1.02
  -5   0  -2   51.23    0.80
   5  -5  -2   57.22    0.95
   0   5  -2   45.09    0.64
  -5   0  -2   58.51    0.88
   5  -3   2    2.33    0.84
  -3  -2   2    1.92    1.23
  -3  -2   2    2.37    0.66
  -5   3  -2    2.07    1.04
  -5   3  -2    3.06    1.45
   2  -5  -2    2.54    0.73
   5  -6   2   35.22    1.19
   1   5   2   31.81    0.61
  -6   1   2   26.19    0.61
  -5   6  -2   24.38    0.95
   6  -1  -2   40.84    1.03
  -1  -5  -2   32.57    0.63
  -9   4   2    0.35    0.86
   4   5   2    0.40    0.53
   5  -9   2    1.36    0.79
  -9   4   2    0.19    0.71
  -4  -5  -2    0.09    0.85
  -4  -5  -2    0.92    0.55
   9  -4  -2    0.37    0.68
  -5   9  -2    1.28    0.74
   4 -10   2   14.84    0.77
 -10   6   2   12.37    0.93
  -6  -4  -2   14.60    0.64
  10  -6  -2   14.84    0.69
  -4  10  -2   12.43    0.66
  -6  -4  -2   15.43    0.72
  -7   6   2    0.48    0.85
   1  -7   2    0.91    0.58
  -6  -1  -2    2.16    0.82
   7  -6  -2    1.18    0.77
  -6  -1  -2    0.21    0.67
  -2  -4   2   -1.38    0.56
  -4   6   2    1.90    0.76
   6  -2   2   -0.09    0.76
  -6   2  -2    0.62    0.71
  -6   2  -2    0.64    0.78
   4  -6  -2    0.07    0.81
  -1   6   2    1.65    0.67
   6  -5   2    1.26    0.55
  -5  -1   2    1.89    0.88
  -5  -1   2    2.28    0.64
   1  -6  -2    2.17    0.70
  -6   5  -2    1.44    1.17
  -8   2   2   19.28    0.66
   2   6   2   24.48    0.66
   6  -8   2   20.69    1.08
  -8   2   2   22.35    0.72
  -6   8  -2   13.58    0.78
  -2  -6  -2   21.02    0.58
   8  -2  -2   24.38    0.86
 -11   5   2    7.55    0.65
 -11   5   2    7.31    0.96
   6 -11   2    6.12    0.90
   6 -11   2    7.68    0.89
  -5  -6  -2    7.52    0.81
  -5  -6  -2    8.95    0.56
  11  -5  -2    8.62    0.70
  -6  11  -2    6.35    0.75
   5 -12   2    1.02    0.72
 -12   7   2    1.72    0.72
 -12   7   2    1.21    0.90
  -7  -5  -2    1.09    0.78
  -7  -5  -2    2.41    0.53
  12  -7  -2    0.68    0.67
   2  -9   2    6.90    0.66
  -9   7   2    5.62    0.83
  -7  -2  -2    4.93    0.55
   9  -7  -2    5.99    0.66
  -7  -2  -2    6.43    0.69
  -6   7   2   33.32    0.78
  -1  -6   2   42.99    0.72
   7  -1   2   45.81    0.83
  -7   1  -2   34.68    0.74
   6  -7  -2   38.20    0.88
  -7   1  -2   40.04    0.77
   1   6  -2   40.40    0.69
  -4  -3   2   56.31    0.63
  -4  -3   2   66.72    1.16
   7  -4   2   64.69    0.79
  -7   4  -2   70.54    1.36
  -7   4  -2   54.28    1.06
   3  -7  -2   66.83    0.87
   7  -7   2    2.71    0.51
  -7   0   2    2.24    0.54
   0   7   2    3.11    0.66
   0  -7  -2    2.93    0.68
   7   0  -2    3.61    0.98
  -7   7  -2    2.45    1.11
 -10   3   2   14.04    0.74
 -10   3   2   13.55    0.65
   3   7   2   16.84    0.62
   7 -10   2   10.58    1.03
   3   7   2   14.10    1.54
  -3  -7  -2   15.65    0.55
  -7  10  -2   11.71    0.83
  -3  -7  -2   13.69    0.84
  10  -3  -2   15.39    0.77
 -13   6   2    0.11    0.96
   7 -13   2    0.88    0.88
 -13   6   2    0.17    0.78
  -6  -7  -2   -0.20    0.82
  -6  -7  -2    1.45    0.57
  13  -6  -2    0.09    0.82
   3 -11   2    1.94    0.66
 -11   8   2    1.82    0.84
  11  -8  -2    2.54    0.66
  -8  -3  -2    4.09    0.62
  -3  11  -2    1.74    0.63
  -8  -3  -2    3.14    0.76
   0  -8   2   15.69    0.72
  -8   8   2   11.87    0.83
   8   0   2   17.54    1.00
   0   8  -2   12.20    0.54
   8  -8  -2   12.97    0.90
  -8   0  -2   15.31    0.73
  -8   0  -2   14.04    0.64
  -5   8   2    0.85    0.78
   8  -3   2    3.78    0.76
  -3  -5   2    2.07    0.90
  -3  -5   2    2.45    0.63
  -8   3  -2    1.55    0.83
  -8   3  -2    1.04    0.74
   5  -8  -2    0.37    0.87
  -6  -2   2    4.40    0.86
  -6  -2   2    4.94    0.65
   8  -6   2    4.47    0.54
  -8   6  -2    3.57    1.14
  -8   6  -2    4.45    1.39
   2  -8  -2    5.00    0.70
   8  -9   2    2.17    0.59
   8  -9   2    2.25    1.31
   1   8   2    3.10    0.64
  -9   1   2    1.67    0.66
  -8   9  -2    1.75    1.19
  -1  -8  -2    2.44    0.55
   9  -1  -2    2.37    0.96
 -12   4   2    2.72    0.66
   8 -12   2    1.63    1.01
 -12   4   2    1.87    0.77
  -4  -8  -2    2.60    0.72
  12  -4  -2    1.84    0.78
  -4  -8  -2    3.07    0.55
 -13   9   2    2.43    1.17
 -13   9   2    1.47    1.20
   4 -13   2    2.13    0.77
  13  -9  -2    3.02    0.69
  -9  -4  -2    2.70    0.82
  -9  -4  -2    4.76    0.68
   1 -10   2    3.80    0.65
 -10   9   2    3.22    0.84
  -9  -1  -2    3.90    0.53
  10  -9  -2    3.53    0.53
  -7   9   2    6.41    0.76
  -2  -7   2    7.51    0.57
   9  -2   2    8.90    0.81
   7  -9  -2    6.23    0.86
  -9   2  -2    6.52    0.64
  -9   2  -2    7.52    0.68
  -5  -4   2    2.70    0.54
  -4   9   2    2.15    0.63
   9  -5   2    1.48    0.56
  -5  -4   2    2.76    1.00
  -9   5  -2    2.14    0.88
   4  -9  -2    2.09    0.71
  -9   5  -2    1.56    1.03
  -8  -1   2    4.90    0.61
   9  -8   2    5.98    0.64
  -1   9   2    6.32    0.64
  -8  -1   2    6.06    0.52
   1  -9  -2    7.08    0.68
   9 -11   2   12.40    0.55
   2   9   2   16.93    0.63
 -11   2   2   15.05    0.64
 -11   2   2   14.46    0.73
  -2  -9  -2   17.30    0.69
  11  -2  -2   12.18    0.97
 -12  10   2    1.24    1.13
 -12  10   2    1.45    1.06
   2 -12   2    1.77    0.69
 -10  -2  -2    3.52    0.57
 -10  -2  -2    1.79    0.68
  12 -10  -2    1.74    0.56
  -9  10   2   11.77    0.82
  10  -1   2   10.73    0.89
  -1  -9   2   12.73    0.68
 -10   1  -2   13.71    0.74
 -10   1  -2   12.71    0.65
   9 -10  -2    8.02    0.89
  10  -4   2    1.51    0.74
  -4  -6   2    1.25    0.93
  -4  -6   2    0.80    0.62
  -6  10   2    1.84    0.63
 -10   4  -2    1.69    0.73
 -10   4  -2    1.61    0.88
   6 -10  -2    0.54    0.79
  -7  -3   2    8.87    0.63
  10  -7   2    7.99    0.56
   3 -10  -2    7.95    0.67
 -10   0   2    1.25    0.62
   0  10   2    2.24    0.52
  10 -10   2    1.14    0.62
   0 -10  -2    1.41    0.64
   0 -11   2   -0.29    0.67
 -11  11   2    0.08    0.99
 -11   0  -2    0.26    0.70
 -11   0  -2    0.63    0.68
  11 -11  -2    1.15    0.65
  11  -3   2    0.43    0.81
  -3  -8   2    0.70    0.89
  -3  -8   2    0.54    0.55
  -8  11   2    1.31    0.72
 -11   3  -2    1.03    0.79
   8 -11  -2    0.23    0.83
 -11   3  -2    0.89    0.64
  -6  -5   2   13.20    0.56
  -5  11   2   14.89    0.66
  11  -6   2   14.68    0.70
  -6  -5   2   13.72    1.03
 -11   6  -2   12.32    0.96
   5 -11  -2   13.11    0.73
 -11   6  -2   12.12    1.16
  -2  11   2    3.43    0.55
  11  -9   2    3.80    0.54
  -9  -2   2    3.27    0.63
  -9  -2   2    3.36    0.55
   2 -11  -2    4.01    0.57
 -12   1   2    2.01    0.82
  11 -12   2    1.44    0.71
   1  11   2    2.07    0.56
 -12   1   2    2.10    0.67
  -1 -11  -2    1.54    0.72
  -2 -10   2    7.78    0.69
 -10  12   2    8.49    0.94
  -2 -10   2    4.44    0.93
  12  -2   2    7.62    0.89
 -12   2  -2    9.80    0.79
  10 -12  -2    4.29    1.02
 -12   2  -2    8.26    0.86
  12  -5   2    1.80    0.75
  -5  -7   2    1.90    1.04
  -7  12   2    2.43    0.66
  -5  -7   2    2.98    0.67
 -12   5  -2    2.83    0.81
   7 -12  -2    2.66    0.83
 -12   5  -2    1.22    0.96
  12  -8   2    2.28    0.65
  -8  -4   2    3.30    0.54
  -4  12   2    3.26    0.66
   4 -12  -2    3.44    0.69
  12 -11   2    3.59    0.58
 -11  -1   2    4.12    0.73
  -1  12   2    4.41    0.58
 -11  -1   2    3.44    0.77
   1 -12  -2    3.36    0.75
  -4  -9   2    2.36    0.69
  -9  13   2    1.27    0.86
  -4  -9   2    1.15    1.03
  13  -4   2    1.58    0.85
   9 -13  -2   -0.40    0.99
 -13   4  -2    2.04    0.87
 -13   4  -2    1.11    0.97
  13  -7   2   -0.38    0.72
  -7  -6   2    0.57    0.66
  -6  13   2    0.98    0.69
   6 -13  -2   -0.18    0.84
   0   0   3  355.10    2.17
   0   0   3  341.24    1.97
   0   0   3  392.48    2.53
   0   0  -3  352.04    2.21
   0   0  -3  328.34    1.92
   1   1   3  209.90    1.45
   1  -2   3  176.13    1.42
  -1  -1  -3  199.48    1.46
   2  -1  -3  175.80    1.34
  -1  -1  -3  215.66    1.62
  -1   2   3  751.60    2.19
   2  -1   3  562.40    2.95
  -1  -1   3  652.91    2.00
   2  -1   3  679.76    2.09
  -2   1  -3  650.75    3.16
   1  -2  -3  671.48    2.05
  -2   1  -3  683.18    2.08
   2  -4   3  288.88    1.52
   2   2   3  416.67    1.41
  -2  -2  -3  422.36    1.70
   4  -2  -3  372.01    1.52
  -2   4  -3  259.32    1.44
  -2  -2  -3  362.79    1.27
   0  -3   3  148.54    1.15
   3   0   3  149.59    1.19
   3   0   3  176.25    1.40
   3  -3  -3  162.69    1.32
  -3   0  -3  136.08    1.19
   0   3  -3  141.18    1.29
  -3   0  -3  168.66    1.30
   3  -3   3  144.83    1.00
  -3   0   3  164.36    1.14
   0   3   3  184.61    1.20
   3   0  -3  162.57    1.80
   0  -3  -3  176.57    1.20
   3   3   3   67.82    0.67
   3  -6   3   58.72    0.86
  -6   3   3   78.30    1.04
  -3  -3  -3   77.89    0.98
  -3   6  -3   47.05    0.81
  -3  -3  -3   64.86    0.68
  -5   4   3  172.32    1.22
   4   1   3  183.62    1.28
   1  -5   3  155.02    1.02
   4   1   3  136.87    0.86
   5  -4  -3  155.79    1.13
  -4  -1  -3  181.63    1.16
  -4  -1  -3  137.14    0.87
   4  -2   3   90.13    1.10
  -2  -2   3   78.05    0.91
  -2  -2   3   90.13    2.14
  -4   2  -3   76.14    1.47
   2  -4  -3   91.30    1.14
  -4   2  -3   90.88    1.04
   4  -5   3  167.86    1.75
   1   4   3  176.22    0.98
   5  -1  -3  171.25    1.33
  -1  -4  -3  157.16    0.87
  -4   5  -3  123.48    1.51
   4   4   3  131.83    0.80
  -8   4   3  127.26    1.14
   4  -8   3  107.91    0.95
  -4  -4  -3  126.68    0.81
  -4   8  -3  100.30    0.94
   8  -4  -3  122.88    0.89
  -4  -4  -3  128.03    1.05
   5   2   3   79.51    0.69
   2  -7   3   80.94    0.88
  -7   5   3   81.18    1.11
  -5  -2  -3   83.28    0.79
  -2   7  -3   71.55    0.80
   7  -5  -3   72.20    0.83
  -5  -2  -3   88.47    0.94
   5  -1   3  270.48    1.32
  -1  -4   3  240.90    1.09
  -4   5   3  244.53    1.29
   4  -5  -3  230.77    1.23
  -5   1  -3  250.35    1.16
  -5   1  -3  195.66    1.11
   1   4  -3  243.49    1.44
   5  -4   3  222.43    1.05
  -1   5   3  238.79    1.08
  -4  -1   3  217.94    1.01
   1  -5  -3  238.86    1.12
  -7   2   3  105.89    0.94
   2   5   3  107.06    0.79
   5  -7   3  106.42    1.32
  -5   7  -3   80.17    1.11
   7  -2  -3  103.17    0.98
  -2  -5  -3   94.68    0.70
   5 -10   3   33.85    0.98
 -10   5   3   35.41    0.93
   5   5   3   43.97    0.58
   5 -10   3   38.38    0.78
  -5  -5  -3   40.97    0.92
  -5  10  -3   32.54    0.78
  -5  -5  -3   40.06    0.58
  10  -5  -3   37.79    0.75
   3  -9   3   54.96    0.76
  -9   6   3   52.56    1.00
  -6  -3  -3   53.34    0.63
  -3   9  -3   49.73    0.71
   9  -6  -3   53.37    0.71
  -6  -3  -3   62.24    0.93
  -6   6   3   90.62    0.94
   6   0   3  114.95    1.15
   0  -6   3   82.40    0.73
   6  -6  -3   91.82    0.99
   0   6  -3   72.17    0.67
  -6   0  -3   81.51    0.83
  -6   0  -3   98.26    0.89
  -3  -3   3  221.01    1.78
  -3  -3   3  195.32    0.84
   6  -3   3  225.28    1.06
  -6   3  -3  172.40    1.34
   3  -6  -3  228.29    1.11
  -6   3  -3  230.61    1.66
   0   6   3  178.34    0.80
  -6   0   3  175.25    0.91
  -6   0   3  186.89    0.94
   6  -6   3  155.58    0.76
   6   0  -3  228.98    1.67
   0  -6  -3  198.91    0.93
  -9   3   3   75.63    0.87
   3   6   3   80.99    0.74
   6  -9   3   72.74    1.13
  -9   3   3   58.43    0.73
   9  -3  -3   75.13    0.89
  -3  -6  -3   72.73    0.90
  -3  -6  -3   71.90    0.65
  -6   9  -3   52.19    0.93
 -12   6   3   12.94    0.94
   6 -12   3   18.24    0.86
 -12   6   3   16.09    0.70
  12  -6  -3   17.37    0.81
  -6  -6  -3   26.17    0.67
  -6  -6  -3   17.40    0.84
   4 -11   3   65.89    0.81
 -11   7   3   52.05    1.02
  11  -7  -3   63.10    0.77
  -7  -4  -3   78.77    0.73
  -7  -4  -3   65.15    0.91
   1  -8   3  167.06    0.92
  -8   7   3  150.97    1.13
  -7  -1  -3  160.98    0.96
   8  -7  -3  139.52    1.11
  -7  -1  -3  158.73    0.87
  -5   7   3  126.98    0.94
  -2  -5   3  125.84    0.73
   7  -2   3  141.40    0.91
   5  -7  -3  136.13    1.03
  -7   2  -3  123.02    0.96
  -7   2  -3  118.71    0.98
   7  -5   3   58.46    0.64
  -2   7   3   57.19    0.67
  -5  -2   3   64.23    0.72
   2  -7  -3   55.45    0.72
   1   7   3   67.80    0.74
  -8   1   3   60.33    0.72
   7  -8   3   52.06    0.60
  -1  -7  -3   64.27    0.77
   8  -1  -3   71.18    1.20
   7 -11   3   11.89    1.05
   4   7   3   19.38    0.64
 -11   4   3   15.41    0.67
 -11   4   3   13.52    0.79
  -4  -7  -3   21.58    0.66
  11  -4  -3   14.84    0.85
  -4  -7  -3   16.47    0.86
   5 -13   3   18.16    0.81
 -13   8   3   17.27    0.92
 -13   8   3   10.61    1.06
  -8  -5  -3   16.91    0.92
  -8  -5  -3   24.89    0.61
  13  -8  -3   14.78    0.75
   2 -10   3   25.36    0.71
 -10   8   3   20.95    0.83
  10  -8  -3   21.96    0.64
  -8  -2  -3   23.01    0.57
  -8  -2  -3   27.99    0.78
  -1  -7   3   41.13    0.62
  -7   8   3   37.04    0.75
   8  -1   3   56.90    0.99
  -8   1  -3   44.95    0.73
  -8   1  -3   43.87    0.72
   7  -8  -3   39.38    0.93
  -4  -4   3   55.33    0.71
  -4   8   3   51.40    0.76
   8  -4   3   51.95    0.69
  -4  -4   3   53.43    1.20
  -8   4  -3   59.73    1.24
   4  -8  -3   55.21    0.82
  -8   4  -3   46.28    0.99
  -7  -1   3   22.53    0.56
   8  -7   3   23.13    0.66
  -7  -1   3   23.41    0.67
  -1   8   3   24.75    0.69
   1  -8  -3   24.68    0.71
 -10   2   3   35.99    0.69
 -10   2   3   36.01    0.78
   8 -10   3   30.90    0.56
   2   8   3   42.56    0.68
  10  -2  -3   33.98    1.00
  -2  -8  -3   37.95    0.60
   8 -13   3   16.97    0.68
   8 -13   3    9.35    1.16
 -13   5   3   16.16    0.83
   8 -13   3    9.94    1.08
 -13   5   3   10.35    0.91
  -5  -8  -3   22.41    0.75
  13  -5  -3   11.28    0.95
  -5  -8  -3   12.03    0.88
   3 -12   3   13.79    0.74
 -12   9   3    9.91    1.00
  -9  -3  -3   11.71    0.77
  12  -9  -3   10.91    0.59
  -9  -3  -3   16.49    0.70
   0  -9   3   21.20    0.68
  -9   9   3   19.12    0.84
   9  -9  -3   15.33    0.82
  -9   0  -3   18.12    0.66
   9  -3   3   49.36    0.70
  -3  -6   3   50.39    1.12
  -3  -6   3   47.34    0.61
  -6   9   3   49.56    0.81
   6  -9  -3   46.17    0.90
  -9   3  -3   44.29    0.85
  -9   3  -3   53.25    0.92
  -6  -3   3  100.64    0.77
   9  -6   3   92.34    0.71
   3  -9  -3  100.98    0.81
   0   9   3   84.30    0.65
   9  -9   3   89.18    0.73
  -9   0   3   91.12    0.79
  -9   0   3   86.65    0.75
   0  -9  -3   83.71    0.68
 -12   3   3   22.70    0.73
   3   9   3   28.71    0.59
   9 -12   3   23.95    0.59
 -12   3   3   21.07    0.86
  -3  -9  -3   32.47    0.70
  12  -3  -3   18.13    0.97
  -3  -9  -3   16.98    0.82
 -11  10   3   27.18    0.98
   1 -11   3   31.30    0.73
 -10  -1  -3   35.66    0.69
  11 -10  -3   27.40    0.68
  -8  10   3   53.08    0.86
  10  -2   3   59.29    0.94
  -2  -8   3   55.88    0.64
   8 -10  -3   38.39    0.96
 -10   2  -3   63.27    0.85
 -10   2  -3   61.30    0.80
  -5  10   3   53.09    0.73
  -5  -5   3   50.76    1.23
  10  -5   3   55.91    0.80
  -5  -5   3   51.58    0.59
 -10   5  -3   46.07    0.99
   5 -10  -3   50.45    0.80
 -10   5  -3   45.74    1.22
  10  -8   3   37.28    0.71
  -8  -2   3   39.52    0.68
  -2  10   3   32.77    0.57
  -8  -2   3   38.58    0.69
   2 -10  -3   42.32    0.74
   1  10   3   34.97    0.71
 -11   1   3   27.82    0.71
  10 -11   3   23.73    0.58
 -11   1   3   22.82    0.75
  -1 -10  -3   37.09    0.71
  11  -1   3   23.55    0.95
  -1 -10   3   32.64    0.72
 -10  11   3   23.95    0.92
  10 -11  -3   17.19    0.99
 -11   1  -3   33.42    0.73
 -11   1  -3   32.13    0.82
  -4  -7   3   53.26    0.70
  -4  -7   3   44.62    1.12
  -7  11   3   48.12    0.84
  11  -4   3   49.99    0.86
 -11   4  -3   41.35    0.81
   7 -11  -3   34.51    0.93
 -11   4  -3   43.49    1.01
   4   7  -3   39.82    1.02
  11  -7   3   30.18    0.71
  -4  11   3   33.43    0.67
  -7  -4   3   33.06    0.69
   4 -11  -3   30.35    0.73
  -1  11   3   22.60    0.57
  11 -10   3   25.16    0.73
 -10  -1   3   22.48    0.71
 -10  -1   3   25.59    0.71
   1 -11  -3   23.66    0.60
  12  -3   3   20.47    0.86
  -3  -9   3   15.22    1.06
  -3  -9   3   23.13    0.60
  -9  12   3   20.24    0.87
 -12   3  -3   21.11    0.93
   9 -12  -3   10.30    1.00
 -12   3  -3   26.05    0.81
  -6  -6   3   36.40    0.59
  12  -6   3   35.24    0.80
  -6  12   3   33.00    0.71
 -12   6  -3   29.17    1.48
 -12   6  -3   32.56    1.27
   6 -12  -3   29.51    0.81
  -9  -3   3   36.32    0.63
  -9  -3   3   38.83    0.63
  12  -9   3   42.45    0.79
   3 -12  -3   41.57    0.79
  -5  -8   3   19.39    0.70
  13  -5   3   13.53    0.85
  -5  -8   3   12.89    1.68
  -8  13   3   16.79    0.82
   5   8  -3   12.29    1.07
 -13   5  -3    9.00    1.15
 -13   5  -3   17.65    0.99
   8 -13  -3    9.46    0.96
  -8  -5   3   10.17    0.59
  -8  -5   3    9.92    0.57
  -5  13   3   12.18    0.81
  13  -8   3    9.67    0.65
   5 -13  -3    9.10    0.80
   1   0   4   30.72    1.21
   0  -1   4   32.44    1.22
   0  -1   4   28.58    1.35
   1   0   4   24.97    1.35
   0  -1   4   28.11    1.02
  -1   1   4   37.89    1.38
   0   1  -4   27.17    1.37
  -1   0  -4   29.49    1.18
   1  -1  -4   32.30    1.12
  -1   0  -4   31.80    1.35
   0   1  -4   31.64    1.25
   1  -3   4  298.05    1.49
   1  -3   4  245.69    1.41
   1  -3   4  239.50    1.31
   2   1   4  324.04    1.42
  -2  -1  -4  300.81    1.40
   3  -2  -4  317.84    1.51
  -2  -1  -4  342.50    1.58
   0   2   4  120.75    1.14
   2  -2   4  118.22    1.17
  -2   0   4   98.36    1.01
   2  -2   4  114.17    1.89
   0   2   4  115.21    1.41
  -2   2  -4  120.81    1.17
  -2   2  -4   86.72    1.73
   2   0  -4  101.54    0.99
   0  -2  -4  117.25    1.15
   2  -5   4   14.87    0.79
   2  -5   4   16.75    0.93
   3   2   4   19.63    0.66
  -3  -2  -4   20.18    0.77
   5  -3  -4   15.96    0.81
  -3  -2  -4   16.31    0.68
   3  -1   4   96.92    1.29
   3  -1   4  117.62    1.07
  -1  -2   4   94.58    1.67
  -3   1  -4   99.18    1.33
  -3   1  -4  112.18    1.00
   2  -3  -4  123.72    1.19
   3  -4   4    1.26    1.49
   1   3   4    0.98    0.78
   3  -4   4    2.13    0.91
  -4   1   4    2.07    0.94
  -1  -3  -4    1.23    1.00
   3  -7   4   34.13    0.89
   4   3   4   42.20    0.70
   3  -7   4   39.93    0.88
  -7   4   4   42.50    1.00
   7  -4  -4   34.39    0.75
  -4  -3  -4   34.42    0.61
  -4  -3  -4   42.30    0.87
   0  -4   4   -1.30    0.81
   4   0   4   -0.10    1.00
   4   0   4    0.67    0.78
  -4   0  -4   -0.61    0.79
   4  -4  -4   -0.13    0.84
  -4   0  -4    0.04    0.72
   4  -3   4   13.52    0.81
  -3  -1   4   13.15    0.73
  -1   4   4   14.86    0.82
   1  -4  -4   15.45    1.02
   2   4   4    0.67    0.55
   4  -6   4   -0.19    0.92
  -2  -4  -4   -0.23    0.70
   6  -2  -4    0.37    0.73
  -9   5   4    0.36    0.85
   4  -9   4    1.79    0.78
   4  -9   4    2.84    0.78
   5   4   4    1.64    0.67
   9  -5  -4    4.38    0.64
  -5  -4  -4    3.60    0.73
  -5  -4  -4    1.92    0.68
   5   1   4    5.51    0.58
  -6   5   4    3.80    0.90
   1  -6   4    2.53    0.74
  -5  -1  -4    6.65    0.78
   6  -5  -4    3.07    0.76
  -5  -1  -4    5.27    0.73
   5  -2   4   25.54    0.75
  -2  -3   4   23.33    0.66
   3  -5  -4   27.60    0.90
  -5   2  -4   21.04    1.00
  -5   2  -4   27.84    0.82
   5  -5   4   82.54    0.80
   0   5   4   91.92    0.82
  -5   0   4   83.47    0.82
   5   0  -4  102.49    1.59
   0  -5  -4   77.87    0.71
   5  -8   4    9.83    0.84
  -8   3   4   11.93    0.78
   3   5   4   11.24    0.66
  -3  -5  -4    9.83    0.57
  -3  -5  -4   11.76    0.78
   8  -3  -4   10.39    0.74
 -11   6   4    6.21    0.89
   5 -11   4    8.03    0.77
  -6  -5  -4    7.62    0.81
  -6  -5  -4    9.02    0.64
  11  -6  -4    7.58    0.67
   6   2   4   13.74    0.68
   2  -8   4   14.65    0.70
  -8   6   4   12.30    0.80
  -6  -2  -4   12.96    0.66
  -6  -2  -4   13.27    0.75
   8  -6  -4   11.18    0.69
  -5   6   4   38.16    0.82
   6  -1   4   44.41    0.93
  -1  -5   4   31.26    0.61
  -6   1  -4   32.36    0.79
  -6   1  -4   40.55    0.78
   1   5  -4   42.44    0.93
   5  -6  -4   35.17    0.87
   6  -4   4    3.45    0.59
  -4  -2   4    3.67    0.55
  -2   6   4    4.85    0.67
   2  -6  -4    4.16    0.59
  -7   1   4   13.90    0.67
   1   6   4   15.57    0.55
   6  -7   4   15.45    0.64
  -1  -6  -4   13.82    0.57
   7  -1  -4   17.26    1.08
   4   6   4    2.90    0.51
 -10   4   4    2.70    0.75
   6 -10   4    2.27    0.89
 -10   4   4    1.04    0.62
  -4  -6  -4    3.97    0.63
  10  -4  -4    2.05    0.70
  -4  -6  -4    2.45    0.73
 -13   7   4    0.53    0.90
 -13   7   4   -0.03    0.74
   6 -13   4   -0.02    0.87
  -7  -6  -4    1.18    0.82
  -7  -6  -4   -0.32    0.57
  13  -7  -4   -0.40    0.75
 -10   7   4    3.36    0.71
   3 -10   4    4.05    0.76
  -7  -3  -4    4.01    0.78
  10  -7  -4    3.50    0.65
  -7  -3  -4    4.42    0.62
   7   0   4    3.82    0.85
   0  -7   4    3.26    0.69
  -7   7   4    3.35    0.81
  -7   0  -4    2.06    0.73
  -7   0  -4    2.85    0.67
   7  -7  -4    2.55    0.73
  -3  -4   4    1.57    0.53
  -3  -4   4    2.14    1.25
   7  -3   4    0.54    0.76
  -7   3  -4    0.79    0.81
  -7   3  -4    1.08    0.87
   4  -7  -4    1.41    0.79
  -6  -1   4   -0.18    0.52
  -6  -1   4    0.49    0.64
   7  -6   4    0.63    0.53
  -1   7   4    0.92    0.65
   1  -7  -4    0.83    0.57
   7  -9   4    5.06    1.43
  -9   2   4    5.19    0.63
   7  -9   4    3.17    0.52
  -9   2   4    6.28    0.70
   2   7   4    6.07    0.53
   9  -2  -4    5.79    0.92
  -2  -7  -4    5.90    0.67
 -12   5   4    5.54    0.65
   7 -12   4    5.04    0.91
   7 -12   4    5.88    0.62
 -12   5   4    4.93    0.82
   7 -12   4    4.71    0.96
  -5  -7  -4    7.68    0.55
  12  -5  -4    5.06    0.85
  -5  -7  -4    4.44    0.73
 -12   8   4    3.41    0.85
   4 -12   4    4.65    0.77
  -8  -4  -4    7.61    0.55
  12  -8  -4    4.91    0.67
  -8  -4  -4    3.85    0.74
   1  -9   4    6.38    0.70
  -9   8   4    5.88    0.80
  -8  -1  -4    5.04    0.64
  -8  -1  -4    6.85    0.73
   9  -8  -4    3.76    0.78
   8  -2   4   20.69    0.82
  -6   8   4   16.58    0.73
  -2  -6   4   19.39    0.67
   6  -8  -4   16.40    0.79
  -8   2  -4   17.15    0.80
   2   6  -4   18.58    0.82
  -5  -3   4    3.02    0.51
   8  -5   4    3.42    0.56
   3  -8  -4    2.37    0.60
   8  -8   4   24.95    0.55
   0   8   4   25.77    0.57
  -8   0   4   28.68    0.72
  -8   0   4   25.69    0.57
   0  -8  -4   28.07    0.61
   8 -11   4    0.99    0.63
 -11   3   4    0.75    0.61
 -11   3   4    1.85    0.68
   3   8   4    1.28    0.64
  -3  -8  -4    2.14    0.79
  -3  -8  -4    0.53    0.64
  11  -3  -4    0.82    0.88
 -11   9   4    5.69    0.88
   2 -11   4    4.54    0.68
  11  -9  -4    3.01    0.63
  -9  -2  -4    5.17    0.71
  -9  -2  -4    4.97    0.54
  -8   9   4    0.39    0.72
   9  -1   4    1.46    0.78
  -1  -8   4    0.41    0.54
  -9   1  -4    1.01    0.64
   8  -9  -4    1.64    0.79
  -4  -5   4    2.36    0.52
   9  -4   4    1.29    0.72
  -4  -5   4    1.71    1.18
  -5   9   4    1.73    0.66
  -9   4  -4    2.11    0.90
  -9   4  -4    2.26    1.00
   5  -9  -4    1.36    0.73
  -2   9   4    6.19    0.54
   9  -7   4    6.33    0.55
  -7  -2   4    5.88    0.53
  -7  -2   4    6.21    0.53
   2  -9  -4    7.33    0.58
   9 -10   4    6.61    0.53
   1   9   4    6.53    0.54
 -10   1   4    7.71    0.65
  -1  -9  -4    8.52    0.69
  10  -1  -4    5.89    1.04
 -13   4   4    2.26    0.89
 -13   4   4    2.13    0.73
   9 -13   4    2.66    0.59
  -4  -9  -4    1.77    0.86
  13  -4  -4    2.00    0.95
  -4  -9  -4    4.11    0.68
   0 -10   4    3.19    0.68
 -10  10   4    1.19    0.76
 -10   0  -4    1.52    0.64
  10 -10  -4    1.15    0.83
  -3  -7   4   28.07    1.10
  -7  10   4   28.59    0.79
  10  -3   4   30.91    0.82
  -3  -7   4   31.74    0.68
 -10   3  -4   30.04    0.83
   3   7  -4   27.28    0.94
 -10   3  -4   25.88    0.78
   7 -10  -4   21.50    0.87
  10  -6   4   12.37    0.68
  -6  -4   4   11.18    0.53
   4 -10  -4   10.35    0.58
  -1  10   4    3.33    0.63
  -9  -1   4    3.89    0.61
  10  -9   4    2.56    0.54
  -9  -1   4    4.58    0.66
   1 -10  -4    3.37    0.65
 -12   2   4    3.80    0.77
   2  10   4    5.79    0.68
  10 -12   4    3.16    0.57
 -12   2   4    3.23    0.67
  12  -2  -4    1.60    1.05
  -2 -10  -4    3.29    0.78
  -2 -10  -4    3.88    0.67
 -12  11   4    2.73    0.95
   1 -12   4    4.82    0.72
 -11  -1  -4    5.11    0.69
 -11  -1  -4    4.70    0.70
  12 -11  -4    2.98    0.60
  11  -2   4    3.65    0.80
  -2  -9   4    4.95    0.56
  -9  11   4    3.74    0.76
 -11   2  -4    4.17    0.78
 -11   2  -4    4.71    0.78
   9 -11  -4    2.99    0.79
  -5  -6   4    1.11    0.54
  11  -5   4    1.18    0.69
  -6  11   4    2.28    0.71
   6 -11  -4    2.00    0.67
 -11   5  -4    1.56    1.09
 -11   5  -4    1.17    1.02
  -8  -3   4    0.62    0.61
  -3  11   4    2.33    0.65
  11  -8   4    0.94    0.64
  -8  -3   4    1.45    0.53
   3 -11  -4    1.07    0.57
 -11   0   4   -0.12    0.64
  11 -11   4    1.26    0.66
 -11   0   4    1.59    0.73
   0  11   4    1.08    0.66
   0 -11  -4   -0.21    0.57
 -11  12   4    0.80    0.95
  -1 -11   4    1.45    0.71
 -12   1  -4    0.87    0.75
 -12   1  -4    1.16    0.72
  11 -12  -4   -0.17    0.91
  -4  -8   4    3.93    0.66
  -4  -8   4    1.55    1.21
  12  -4   4    2.27    0.75
  -8  12   4    2.08    0.75
 -12   4  -4    2.44    0.89
 -12   4  -4    2.11    0.83
   8 -12  -4    2.25    0.84
  -5  12   4    2.57    0.64
  -7  -5   4    2.71    0.54
  12  -7   4    2.76    0.60
  -7  -5   4    3.76    0.65
   5 -12  -4    0.69    0.70
  12 -10   4    0.55    0.67
  -2  12   4    0.62    0.68
 -10  -2   4    0.64    0.66
 -10  -2   4   -0.13    0.68
   2 -12  -4    0.92    0.59
  13  -6   4   -0.46    0.65
  -6  -7   4   -0.33    0.58
  -7  13   4    0.45    0.71
   7 -13  -4    1.73    0.84
   6   7  -4    0.46    0.86
  -4  13   4    4.68    0.78
  -9  -4   4    4.68    0.61
  -9  -4   4    3.11    0.72
  13  -9   4    2.00    0.65
   4 -13  -4    3.55    0.73
   0   1   5  567.86    1.87
   1  -1   5  525.15    2.19
  -1   0   5  484.78    1.76
   1  -1   5  551.55    2.06
   0   1   5  429.75    1.71
   1   0  -5  495.03    1.76
   1   0  -5  395.81    2.10
  -1   1  -5  506.18    2.24
   0  -1  -5  552.25    1.86
   0  -2   5  228.81    1.58
   0  -2   5  188.06    1.12
   2   0   5  255.62    1.44
   2   0   5  285.65    1.49
  -2   2   5  287.29    1.47
  -2   0  -5  257.60    1.31
  -2   0  -5  250.04    1.42
   2  -2  -5  253.80    1.29
   1   2   5  337.68    1.28
   2  -3   5  277.65    1.78
   2  -3   5  260.10    1.21
  -3   1   5  365.15    1.52
  -1  -2  -5  322.67    1.27
   3  -1  -5  338.93    1.43
   1  -4   5  420.32    1.54
   1  -4   5  357.11    1.38
   3   1   5  432.57    1.42
   4  -3  -5  428.75    1.53
  -3  -1  -5  473.36    1.59
  -3  -1  -5  341.19    1.24
   3  -2   5  224.84    2.19
  -1   3   5  276.03    1.21
   3  -2   5  258.11    1.24
  -2  -1   5  234.08    1.12
   1  -3  -5  296.13    1.38
  -3   2  -5  241.54    1.20
   1  -3  -5  271.23    1.66
  -3   2  -5  271.21    2.36
   3  -5   5  119.58    1.22
   2   3   5  179.00    0.96
   3  -5   5  123.58    0.81
   5  -2  -5  140.18    0.87
  -2  -3  -5  154.46    0.85
  -2  -3  -5  178.82    1.12
  -6   4   5  161.93    1.23
   2  -6   5  144.15    1.14
   2  -6   5  142.54    1.03
   4   2   5  150.49    0.90
  -4  -2  -5  140.49    0.88
  -4  -2  -5  153.70    1.04
   6  -4  -5  134.73    0.97
   4  -1   5  309.31    1.43
   4  -1   5  267.94    1.48
  -1  -3   5  229.12    1.04
  -1  -3   5  234.31    1.81
   3  -4  -5  269.31    1.20
   1   3  -5  283.90    1.31
  -4   1  -5  259.36    1.49
  -4   1  -5  272.13    1.16
   4  -4   5  226.15    1.10
   0   4   5  257.03    1.12
  -4   0   5  235.07    1.12
   4   0  -5  234.61    2.19
   0  -4  -5  216.87    0.99
   3   4   5   97.60    0.69
   4  -7   5   89.01    1.02
  -3  -4  -5   94.30    0.70
   7  -3  -5   93.78    0.86
  -3  -4  -5  107.14    0.98
   3  -8   5   52.51    0.95
  -8   5   5   61.91    1.04
   5   3   5   64.77    0.76
   3  -8   5   60.14    0.89
  -5  -3  -5   53.44    0.65
  -5  -3  -5   63.29    0.86
   8  -5  -5   51.06    0.76
   0  -5   5   52.79    0.76
   5   0   5   57.02    0.81
  -5   5   5   55.53    0.90
   5   0   5   53.60    0.79
  -5   0  -5   60.14    0.82
  -5   0  -5   44.08    0.82
   5  -5  -5   52.26    0.87
   5  -3   5   54.06    0.72
  -3  -2   5   56.56    0.78
  -2   5   5   53.45    0.73
  -3  -2   5   57.28    0.81
   2  -5  -5   58.65    1.25
  -5   3  -5   53.01    1.82
  -5   3  -5   55.06    1.93
   2  -5  -5   56.00    0.76
   1   5   5  164.62    0.88
   1   5   5  156.08    1.80
  -6   1   5  141.76    0.82
   5  -6   5  142.78    0.84
   6  -1  -5  162.85    1.38
  -1  -5  -5  139.26    0.78
   5  -9   5   82.92    1.01
   4   5   5   99.84    0.78
  -9   4   5   86.22    0.97
   9  -4  -5   81.29    0.82
  -4  -5  -5   90.58    0.93
  -4  -5  -5   86.94    0.68
 -10   6   5   25.62    0.86
   6   4   5   32.81    0.66
   4 -10   5   30.89    0.81
  10  -6  -5   26.50    0.70
  -6  -4  -5   29.13    0.74
  -6  -4  -5   26.66    0.57
   6   1   5  118.39    0.76
   1  -7   5  112.66    0.78
  -7   6   5  139.49    1.05
  -6  -1  -5  153.64    0.96
   7  -6  -5  129.85    1.00
  -6  -1  -5  122.49    0.86
   6  -2   5  288.82    1.07
  -2  -4   5  262.57    0.92
  -6   2  -5  249.23    1.34
  -6   2  -5  276.84    0.99
   4  -6  -5  303.68    1.24
  -1   6   5  206.10    0.86
  -5  -1   5  193.68    0.83
  -5  -1   5  214.85    0.93
   6  -5   5  190.40    0.85
   1  -6  -5  207.24    0.88
   6  -8   5  146.87    0.82
   6  -8   5  137.32    2.02
   2   6   5  157.43    0.75
   8  -2  -5  152.50    1.20
  -2  -6  -5  159.37    0.85
   6 -11   5   30.11    0.97
 -11   5   5   28.09    0.75
   6 -11   5   27.21    0.56
   6 -11   5   25.02    0.87
 -11   5   5   27.26    0.92
   5   6   5   37.26    0.66
  -5  -6  -5   27.14    0.78
  11  -5  -5   28.65    0.75
  -5  -6  -5   32.13    0.58
 -12   7   5   31.05    0.99
   5 -12   5   45.55    0.91
  12  -7  -5   36.06    0.79
  -7  -5  -5   36.25    0.87
  -7  -5  -5   51.62    0.71
   2  -9   5   74.84    0.78
  -9   7   5   64.67    0.87
  -7  -2  -5   76.42    0.81
   9  -7  -5   62.33    0.85
  -7  -2  -5   74.94    0.74
  -1  -6   5  172.63    0.91
   7  -1   5  165.82    0.98
  -6   7   5  150.06    0.97
  -7   1  -5  146.76    0.81
  -7   1  -5  152.20    1.07
   6  -7  -5  148.72    1.05
   7  -4   5  205.49    0.97
  -4  -3   5  192.79    0.90
  -7   4  -5  195.78    2.62
   3  -7  -5  202.94    1.02
   3  -7  -5  186.38    1.89
  -7   4  -5  167.15    2.10
   0   7   5   59.22    0.62
  -7   0   5   53.52    0.63
  -7   0   5   61.07    0.66
   7  -7   5   55.61    0.62
   7   0  -5   68.45    1.39
   0  -7  -5   59.12    0.63
   7 -10   5   18.71    0.55
 -10   3   5   17.84    0.66
   7 -10   5   14.88    1.42
 -10   3   5   19.63    0.78
   7 -10   5   17.86    1.22
   3   7   5   22.81    0.64
  -3  -7  -5   15.90    0.78
  10  -3  -5   19.49    0.87
  -3  -7  -5   20.88    0.58
 -13   6   5    3.65    0.87
 -13   6   5    3.81    0.78
   7 -13   5    4.97    1.00
   7 -13   5    5.88    0.58
  -6  -7  -5    4.99    0.77
  13  -6  -5    4.22    0.82
  -6  -7  -5    8.43    0.58
 -11   8   5   30.80    0.91
   3 -11   5   48.66    0.84
  -8  -3  -5   45.54    0.71
  -8  -3  -5   38.16    0.73
  11  -8  -5   36.25    0.70
   0  -8   5   64.39    0.75
  -8   8   5   53.90    0.79
   8   0   5   68.66    0.97
  -8   0  -5   58.74    0.74
  -8   0  -5   61.59    0.74
   8  -8  -5   49.22    0.91
   8  -3   5   41.04    0.81
  -5   8   5   38.50    0.73
  -3  -5   5   35.20    0.58
  -3  -5   5   40.63    1.44
   5  -8  -5   37.40    0.78
  -8   3  -5   37.65    0.94
  -8   3  -5   33.96    0.91
  -6  -2   5   43.13    0.67
  -6  -2   5   37.07    0.58
   8  -6   5   41.51    0.71
  -2   8   5   46.95    0.72
   2  -8  -5   45.49    0.76
   8  -9   5   52.98    0.71
  -9   1   5   47.31    0.69
   1   8   5   54.00    0.60
   9  -1  -5   50.24    1.17
  -1  -8  -5   51.77    0.61
   8 -12   5   26.79    0.68
 -12   4   5   23.67    0.71
 -12   4   5   17.69    0.85
   4   8   5   25.34    0.58
  -4  -8  -5   16.35    0.87
  12  -4  -5   16.76    0.96
  -4  -8  -5   25.85    0.60
 -13   9   5   10.48    0.87
 -13   9   5    8.72    0.97
   4 -13   5   15.19    0.88
   4 -13   5   15.81    0.73
  -9  -4  -5   11.71    0.76
  13  -9  -5   10.03    0.75
  -9  -4  -5   20.43    0.74
   1 -10   5   33.32    0.75
 -10   9   5   26.78    0.82
  10  -9  -5   22.10    0.79
  -9  -1  -5   30.86    0.69
  -9  -1  -5   27.84    0.69
  -7   9   5   52.17    0.77
  -2  -7   5   52.51    0.62
   9  -2   5   65.13    0.92
   7  -9  -5   46.41    0.85
  -9   2  -5   57.09    0.85
  -9   2  -5   54.07    0.77
   9  -5   5   68.42    0.78
  -5  -4   5   61.45    0.62
   4  -9  -5   66.28    0.79
  -8  -1   5   43.36    0.73
  -1   9   5   42.38    0.59
   9  -8   5   41.64    0.59
  -8  -1   5   39.28    0.59
   1  -9  -5   46.13    0.72
   2   9   5   34.41    0.67
 -11   2   5   30.95    0.72
   9 -11   5   30.80    0.59
 -11   2   5   28.59    0.68
  11  -2  -5   23.38    1.06
  -2  -9  -5   20.23    0.77
  -2  -9  -5   36.06    0.72
   2 -12   5    9.29    0.72
 -12  10   5    5.16    0.93
 -10  -2  -5    9.32    0.68
  12 -10  -5    4.90    0.69
 -10  -2  -5    5.96    0.70
  10  -1   5   19.15    0.89
  -9  10   5   18.07    0.79
  -1  -9   5   23.68    0.72
 -10   1  -5   19.46    0.68
 -10   1  -5   18.14    0.68
   9 -10  -5   12.77    0.84
  10  -4   5   45.72    0.70
  -4  -6   5   50.92    0.70
  -6  10   5   43.93    0.74
 -10   4  -5   41.64    0.98
   6 -10  -5   38.17    0.81
 -10   4  -5   45.84    1.19
  10  -7   5   51.87    0.64
  -3  10   5   50.27    0.61
  -7  -3   5   57.56    0.71
  -7  -3   5   52.36    0.60
   3 -10  -5   57.73    0.78
  10 -10   5   19.84    0.57
   0  10   5   23.03    0.66
 -10   0   5   21.80    0.69
 -10   0   5   20.28    0.61
   0 -10  -5   17.43    0.58
   0 -11   5   25.21    0.74
 -11  11   5   18.11    0.87
 -11   0  -5   25.15    0.74
 -11   0  -5   25.21    0.76
  11 -11  -5   10.69    0.90
  -3  -8   5   28.30    1.22
  11  -3   5   31.72    0.86
  -3  -8   5   33.92    0.59
  -8  11   5   29.39    0.72
   8 -11  -5   20.72    0.81
 -11   3  -5   31.39    0.91
 -11   3  -5   31.82    0.79
  -5  11   5   35.28    0.68
  -6  -5   5   38.58    0.70
  11  -6   5   34.77    0.65
   5 -11  -5   30.85    0.73
  -9  -2   5   48.56    0.74
  11  -9   5   46.07    0.63
  -9  -2   5   43.82    0.75
  -2  11   5   43.19    0.60
   2 -11  -5   42.85    0.64
   1  11   5   23.11    0.71
  11 -12   5   19.13    0.77
 -12   1   5   20.20    0.78
  -1 -11  -5   18.96    0.75
  -2 -10   5   15.62    1.10
  -2 -10   5   33.43    0.78
 -10  12   5   23.25    0.87
  12  -2   5   19.43    0.99
 -12   2  -5   29.01    0.85
 -12   2  -5   25.15    0.91
  10 -12  -5   12.09    0.93
  12  -5   5   31.03    0.79
  -5  -7   5   30.55    0.61
  -7  12   5   27.91    0.74
 -12   5  -5   20.66    1.33
   7 -12  -5   20.89    0.86
   5   7  -5   25.99    0.91
 -12   5  -5   28.85    1.11
  -8  -4   5   27.05    0.60
  12  -8   5   25.50    0.75
  -8  -4   5   27.36    0.71
   4 -12  -5   24.55    0.77
  12 -11   5   10.11    0.77
 -11  -1   5    9.46    0.62
  -1  12   5   10.27    0.61
 -11  -1   5    9.22    0.66
   1 -12  -5   12.89    0.64
  -4  -9   5   19.66    0.74
  -9  13   5   15.03    0.87
  13  -4   5   14.50    0.89
 -13   4  -5   12.38    1.17
   9 -13  -5    8.07    0.94
 -13   4  -5   17.56    0.96
  -7  -6   5   22.63    0.73
  -7  -6   5   21.33    0.63
  13  -7   5   17.11    0.84
  -6  13   5   21.44    0.77
   6 -13  -5   13.24    0.87
   0   0   6  519.15    1.86
   0   0   6  488.36    1.70
   0   0  -6  502.48    1.86
   0   0  -6  383.12    1.47
  -2   1   6  210.71    1.24
   1  -2   6  194.99    1.12
   1  -2   6  201.88    1.37
   1   1   6  216.43    1.17
   1  -2   6  229.59    1.54
  -1   2  -6  192.29    1.40
  -1  -1  -6  248.11    1.41
   2  -1  -6  240.72    1.39
  -1  -1  -6  207.06    1.16
  -1   2   6   -2.30    0.82
   2  -1   6   -0.24    0.94
  -1  -1   6   -0.17    0.75
   2  -1   6   -0.74    1.04
   1  -2  -6   -2.41    0.81
  -2   1  -6   -0.37    1.11
   1   1  -6   -0.10    0.73
   1   1  -6    0.09    0.77
   1   1  -6   -0.04    1.20
  -2   1  -6    0.42    0.82
   1  -2  -6   -2.08    0.89
   2  -4   6   56.11    1.10
  -4   2   6   75.36    1.11
   2   2   6   71.20    0.97
   2  -4   6   54.37    1.06
   2  -4   6   57.90    0.92
  -2  -2  -6   69.23    1.07
   4  -2  -6   64.90    0.98
  -2  -2  -6   66.65    0.98
   0  -3   6   31.07    1.07
   3   0   6   41.00    1.21
   0  -3   6   33.48    0.85
   3   0   6   37.21    0.94
  -3   3   6   43.07    1.16
   3  -3  -6   39.79    1.10
  -3   0  -6   42.82    1.16
  -3   0  -6   37.77    0.97
   3  -3   6    8.86    0.83
  -3   0   6   10.60    0.80
   3  -3   6   11.05    1.62
   0   3   6   10.15    0.84
   0   3   6   10.16    1.08
  -3   3  -6    9.62    0.80
   3   0  -6    9.19    0.78
   0  -3  -6   10.87    1.02
   3   3   6   24.44    0.71
   3  -6   6   15.80    0.58
   3  -6   6   19.08    0.85
  -3  -3  -6   22.67    0.69
   6  -3  -6   18.79    0.62
  -3  -3  -6   19.23    0.60
   1  -5   6   19.42    0.69
   1  -5   6   21.56    0.74
   4   1   6   20.48    0.63
  -4  -1  -6   24.64    0.82
  -4  -1  -6   21.64    0.76
   5  -4  -6   24.10    0.79
   4  -2   6   98.43    0.93
  -2  -2   6   92.31    0.81
   4  -2   6   97.65    1.50
  -2   4   6  116.47    1.06
  -4   2  -6  115.28    1.03
  -4   2  -6  107.10    1.62
   2  -4  -6  110.89    1.09
   1   4   6    2.80    0.93
   4  -5   6    1.12    0.56
   1   4   6    2.35    0.71
   4  -5   6    1.24    1.36
  -5   1   6    2.15    0.60
   4  -5   6    0.89    1.46
  -1  -4  -6    3.12    0.71
   5  -1  -6    0.93    0.93
   4  -8   6   10.05    0.53
   4  -8   6   11.88    0.78
   4  -8   6   11.68    0.68
  -8   4   6   13.91    0.87
   4   4   6   15.30    0.65
   8  -4  -6   12.87    0.69
  -4  -4  -6   14.57    0.78
  -4  -4  -6   11.91    0.56
   5   2   6   10.23    0.69
  -7   5   6   10.31    0.90
   2  -7   6    8.50    0.69
  -5  -2  -6    8.66    0.69
   7  -5  -6    7.58    0.70
  -5  -2  -6    9.49    0.79
   5  -1   6    7.48    0.82
   5  -1   6    5.80    0.74
  -1  -4   6    8.52    0.69
  -1  -4   6    6.35    0.98
  -5   1  -6    8.20    0.75
   1   4  -6    6.92    0.75
   4  -5  -6    6.45    0.75
  -5   1  -6    5.30    0.75
   5  -4   6   32.59    0.64
  -4  -1   6   33.91    0.62
  -1   5   6   35.76    0.64
   1  -5  -6   37.72    0.78
   5  -7   6    1.15    1.08
   5  -7   6    1.42    0.52
   2   5   6    2.48    0.54
   5  -7   6    1.60    1.05
  -2  -5  -6    0.77    0.56
   7  -2  -6    1.58    0.81
 -10   5   6    1.37    0.85
   5 -10   6    0.62    0.82
   5 -10   6    1.37    0.59
   5 -10   6    0.49    0.72
   5   5   6    1.03    0.61
  -5  -5  -6    0.03    0.74
  10  -5  -6    0.28    0.65
  -5  -5  -6   -0.08    0.53
   6   3   6   16.95    0.56
  -9   6   6   15.84    0.82
   3  -9   6   15.97    0.70
  -6  -3  -6   17.46    0.69
  -6  -3  -6   17.58    0.71
   9  -6  -6   13.67    0.65
  -6   6   6    1.33    0.75
   6   0   6    1.92    0.88
   6   0   6    2.85    0.76
   0  -6   6    1.68    0.69
  -6   0  -6    3.26    0.74
  -6   0  -6    2.72    0.68
   6  -6  -6    2.57    0.76
   6  -3   6   26.79    0.65
  -3  -3   6   24.27    0.59
  -3  -3   6   25.08    0.67
  -3   6   6   24.39    0.62
  -6   3  -6   28.05    0.74
   3  -6  -6   26.87    0.66
  -6   3  -6   25.64    1.16
   0   6   6    3.60    0.55
   6  -6   6    2.34    0.66
  -6   0   6    2.91    0.66
   6   0  -6    3.53    1.33
   0  -6  -6    2.37    0.57
   6  -9   6   29.35    1.22
   6  -9   6   27.29    0.55
   6  -9   6   27.43    1.11
   3   6   6   36.80    0.69
  -3  -6  -6   32.76    0.79
   9  -3  -6   31.43    0.87
  -3  -6  -6   30.75    0.58
 -12   6   6    1.61    0.91
   6 -12   6    2.31    0.91
 -12   6   6    0.95    0.73
   6 -12   6    2.55    0.54
   6   6   6    3.03    0.62
  -6  -6  -6    1.23    0.73
  12  -6  -6    2.07    0.80
  -6  -6  -6    2.95    0.54
 -11   7   6    1.56    0.77
   4 -11   6    1.97    0.60
   4 -11   6    2.72    0.68
  -7  -4  -6    1.99    0.66
  -7  -4  -6    1.10    0.69
  11  -7  -6    3.25    0.64
  -8   7   6   20.32    0.75
   1  -8   6   20.95    0.70
  -7  -1  -6   20.34    0.68
  -7  -1  -6   21.30    0.72
   8  -7  -6   17.03    0.77
   7  -2   6    2.07    0.74
  -2  -5   6    1.60    0.53
  -7   2  -6    0.67    0.79
   5  -7  -6    1.25    0.76
  -7   2  -6    0.06    0.68
   2   5  -6    1.12    0.81
   7  -5   6   20.93    0.70
  -5  -2   6   18.79    0.66
  -5  -2   6   18.13    0.66
  -2   7   6   20.32    0.59
   2  -7  -6   20.36    0.62
  -8   1   6    3.66    0.65
   1   7   6    2.44    0.53
  -8   1   6    4.00    0.68
   7  -8   6    2.47    0.53
   8  -1  -6    3.90    1.05
  -1  -7  -6    4.23    0.68
 -11   4   6    4.23    0.61
   7 -11   6    3.45    1.28
   7 -11   6    4.89    0.52
 -11   4   6    4.07    0.74
   7 -11   6    4.59    1.10
   4   7   6    5.07    0.64
  11  -4  -6    4.18    0.83
  -4  -7  -6    4.04    0.68
  -4  -7  -6    5.68    0.55
   5 -13   6    2.07    0.57
 -13   8   6    0.44    0.89
 -13   8   6    1.03    0.84
   5 -13   6    2.63    0.84
  -8  -5  -6    2.27    0.72
  13  -8  -6    1.35    0.71
  -8  -5  -6    0.49    0.80
   2 -10   6    0.88    0.63
 -10   8   6    0.02    0.70
  -8  -2  -6    0.52    0.65
  -8  -2  -6    0.23    0.62
  10  -8  -6    0.37    0.72
   8  -1   6    5.17    0.81
  -1  -7   6    4.73    0.68
  -7   8   6    3.91    0.67
  -8   1  -6    4.44    0.65
  -8   1  -6    3.84    0.53
   7  -8  -6    4.77    0.70
   8  -4   6   42.93    0.78
  -4  -4   6   41.65    0.70
   4  -8  -6   40.35    0.79
  -8   4  -6   36.86    1.27
  -8   4  -6   43.38    1.51
  -1   8   6   39.55    0.70
  -7  -1   6   34.02    0.72
   8  -7   6   32.31    0.58
  -7  -1   6   36.01    0.73
   1  -8  -6   35.36    0.73
   2   8   6   10.18    0.54
 -10   2   6    8.72    0.54
   8 -10   6    9.76    0.65
  10  -2  -6    8.06    0.98
  -2  -8  -6    7.64    0.73
  -2  -8  -6   10.83    0.56
   8 -13   6    2.12    0.96
 -13   5   6    2.60    0.84
 -13   5   6    2.55    0.73
   8 -13   6    3.05    0.68
   5   8   6    3.31    0.68
  13  -5  -6    1.57    0.90
  -5  -8  -6    1.46    0.82
  -5  -8  -6    2.80    0.60
   3 -12   6    6.33    0.73
   3 -12   6    4.83    0.66
 -12   9   6    3.00    0.83
  -9  -3  -6    6.89    0.65
  -9  -3  -6    1.53    0.69
  12  -9  -6    4.50    0.69
   0  -9   6   30.62    0.71
  -9   9   6   23.97    0.72
  -9   0  -6   25.79    0.69
   9  -9  -6   17.68    0.75
  -9   0  -6   25.08    0.66
  -3  -6   6   17.44    1.47
  -3  -6   6   14.72    1.29
   9  -3   6   18.36    0.78
  -6   9   6   16.23    0.66
  -3  -6   6   17.21    0.57
  -9   3  -6   16.47    0.90
   6  -9  -6   15.06    0.70
   3   6  -6   17.97    0.80
  -9   3  -6   17.20    0.83
   9  -6   6    2.72    0.69
  -6  -3   6    2.47    0.61
  -3   9   6    1.45    0.54
  -6  -3   6    1.45    0.52
   3  -9  -6    1.16    0.57
  -9   0   6    4.58    0.53
   9  -9   6    5.84    0.63
   0   9   6    4.68    0.64
  -9   0   6    3.96    0.55
   0  -9  -6    4.64    0.68
   3   9   6    0.25    0.55
   9 -12   6    0.44    0.64
 -12   3   6    0.30    0.68
 -12   3   6    0.38    0.73
  12  -3  -6   -0.04    0.98
  -3  -9  -6   -0.64    0.57
  -3  -9  -6   -0.05    0.74
 -11  10   6    1.44    0.85
   1 -11   6    2.95    0.68
 -10  -1  -6    2.59    0.65
  11 -10  -6    0.53    0.77
 -10  -1  -6    2.06    0.67
  10  -2   6    3.31    0.79
  -2  -8   6    1.86    0.62
  -8  10   6    1.56    0.74
 -10   2  -6    3.24    0.73
   8 -10  -6    1.02    0.72
 -10   2  -6    2.28    0.73
  -5  -5   6    0.00    0.61
  10  -5   6    0.98    0.57
  -5  -5   6    0.10    0.50
  -5  10   6    0.71    0.53
   5 -10  -6    1.32    0.67
  -2  10   6    1.04    0.52
  10  -8   6    0.30    0.66
  -8  -2   6    1.00    0.63
  -8  -2   6    1.43    0.60
   2 -10  -6    0.26    0.65
   1  10   6    0.57    0.54
  10 -11   6    0.37    0.67
 -11   1   6    1.02    0.67
  -1 -10  -6    0.73    0.57
 -10  11   6    0.05    0.77
  -1 -10   6    1.68    0.59
  -1 -10   6    1.55    0.80
 -11   1  -6    1.80    0.76
  10 -11  -6    0.34    0.80
 -11   1  -6    1.59    0.76
  11  -4   6   14.43    0.75
  -7  11   6   13.74    0.74
  -4  -7   6   15.66    0.68
   7 -11  -6    9.57    0.80
   4   7  -6   12.32    0.82
 -11   4  -6   12.50    1.03
 -11   4  -6   13.78    0.90
  11  -7   6    1.64    0.66
  -7  -4   6    1.25    0.64
  -7  -4   6    0.32    0.51
   4 -11  -6    0.91    0.65
 -10  -1   6   17.05    0.72
 -10  -1   6   14.95    0.59
  11 -10   6   15.73    0.60
  -1  11   6   19.26    0.67
   1 -11  -6   16.43    0.61
  -3  -9   6    0.52    1.49
  -3  -9   6    0.90    1.46
  12  -3   6    0.37    0.82
  -9  12   6    0.92    0.70
  -3  -9   6    0.73    0.59
 -12   3  -6    0.85    0.83
 -12   3  -6    0.58    0.91
   9 -12  -6    0.75    0.75
  -6  12   6    2.28    0.64
  12  -6   6    1.69    0.71
  -6  -6   6    2.40    0.54
  -6  -6   6    2.10    0.65
   6 -12  -6    2.34    0.74
  -9  -3   6    2.85    0.57
  12  -9   6    2.37    0.69
  -3  12   6    3.87    0.56
  -9  -3   6    2.07    0.67
   3 -12  -6    3.15    0.61
  13  -5   6    9.41    0.81
  -5  -8   6    9.17    0.67
  -5  -8   6   11.22    0.74
  -8  13   6    6.33    0.80
   8 -13  -6    4.42    0.83
   8 -13  -6    0.04    0.63
   5   8  -6    6.38    0.97
  -8  -5   6    1.64    0.67
  13  -8   6    0.04    0.66
  -5  13   6    0.48    0.68
  -8  -5   6    0.77    0.68
   5 -13  -6   -0.11    0.73
   0  -1   7   19.99    1.10
  -1   1   7   25.73    1.11
   1   0   7   23.83    1.03
   0  -1   7   24.03    1.04
   0  -1   7   19.46    0.80
   1   0   7   18.31    0.91
   1  -1  -7   22.03    0.88
  -1   0  -7   23.89    1.03
   0   1  -7   17.98    0.79
   0   1  -7   20.66    0.89
   0   1  -7   21.98    1.14
   1  -1  -7   18.11    0.78
  -1   0  -7   24.17    1.09
   2   1   7    8.91    0.90
   1  -3   7    8.15    0.89
  -3   2   7    9.46    1.11
   1  -3   7    7.44    0.81
   1  -3   7    7.45    0.89
  -2  -1  -7    7.66    0.91
   3  -2  -7    9.19    1.00
  -2  -1  -7    7.96    0.76
   2  -2   7   22.65    1.22
   0   2   7   21.12    0.99
   0   2   7   21.50    0.85
   2  -2   7   22.34    1.05
  -2   0   7   23.27    1.07
   2   0  -7   16.58    1.22
   0  -2  -7   20.56    0.90
  -2   2  -7   19.48    0.82
   2   0  -7   20.95    0.84
  -2   2  -7   18.70    1.10
   2  -5   7    1.39    0.70
   2  -5   7    1.56    0.67
   2  -5   7    1.84    0.72
  -5   3   7    3.06    0.80
   2  -5   7    1.67    0.67
   3   2   7    1.86    0.70
  -3  -2  -7    1.59    0.80
   5  -3  -7    2.25    0.60
  -3  -2  -7    1.75    0.58
   3  -1   7    2.76    1.05
  -1  -2   7    1.33    0.74
  -2   3   7    3.24    1.03
   3  -1   7    1.83    1.11
  -1  -2   7    1.76    1.37
  -3   1  -7    5.28    1.08
   2  -3  -7    2.30    0.85
  -3   1  -7    3.22    1.02
   1   3   7    6.04    0.92
   1   3   7    6.09    0.65
  -4   1   7    5.45    0.68
   3  -4   7    4.13    1.05
   3  -4   7    3.62    0.66
   3  -4   7    5.82    1.12
   4  -1  -7    4.22    0.63
  -1  -3  -7    4.64    0.67
   3  -7   7    0.60    0.68
   4   3   7    0.59    0.67
   3  -7   7    0.32    0.64
   3  -7   7    3.35    0.79
  -4  -3  -7    0.81    0.64
  -4  -3  -7    0.73    0.68
   7  -4  -7   -0.01    0.56
   4   0   7    2.33    0.70
   0  -4   7    0.28    0.68
   0  -4   7   -0.25    0.84
   4   0   7    2.50    0.77
   0  -4   7    0.06    0.64
  -4   4   7    1.23    0.82
   4  -4  -7    0.55    0.79
  -4   0  -7    1.64    0.79
  -4   0  -7    0.96    0.78
   4  -3   7   69.12    0.90
  -3  -1   7   61.90    0.73
  -1   4   7   65.68    0.75
   4  -3   7   48.50    1.60
   1  -4  -7   73.08    0.92
  -4   3  -7   63.62    0.76
  -4   3  -7   68.82    1.90
   2   4   7   43.26    0.63
   4  -6   7   37.53    1.10
   4  -6   7   35.54    1.10
   4  -6   7   40.59    0.74
  -6   2   7   45.28    0.81
  -2  -4  -7   46.30    0.84
  -2  -4  -7   40.26    0.64
   4  -9   7   16.93    0.72
   5   4   7   21.49    0.67
   4  -9   7   18.67    0.79
  -9   5   7   18.24    0.81
   4  -9   7   18.71    0.62
  -5  -4  -7   19.62    0.76
  -5  -4  -7   20.32    0.68
   9  -5  -7   15.90    0.66
   1  -6   7   21.33    0.75
   1  -6   7   17.45    0.66
   5   1   7   25.27    0.74
  -5  -1  -7   23.78    0.68
  -5  -1  -7   23.04    0.76
   6  -5  -7   20.61    0.66
   5  -2   7   20.31    0.98
  -2  -3   7   18.87    0.57
  -2  -3   7   21.94    0.72
  -3   5   7   22.42    0.65
   5  -2   7   24.49    0.82
  -5   2  -7   21.18    1.01
   3  -5  -7   24.09    0.79
  -5   2  -7   22.00    0.75
   0   5   7   24.25    0.73
   5  -5   7   22.19    0.72
  -5   0   7   21.67    0.61
   5   0  -7   25.51    1.73
   0  -5  -7   22.84    0.74
   3   5   7    0.85    0.54
   5  -8   7    0.34    0.95
   5  -8   7    0.11    0.90
   5  -8   7    0.96    0.64
  -3  -5  -7    0.88    0.73
   8  -3  -7    0.02    0.67
  -3  -5  -7    0.36    0.54
 -11   6   7    0.61    0.89
   5 -11   7   -0.08    0.59
   6   5   7    0.39    0.52
   5 -11   7    0.84    0.78
  -6  -5  -7    0.25    0.62
  -6  -5  -7    0.83    0.66
  11  -6  -7    1.15    0.65
   2  -8   7    6.00    0.66
  -8   6   7    6.64    0.80
   2  -8   7    5.34    0.60
   6   2   7    6.70    0.63
  -6  -2  -7    6.84    0.70
   8  -6  -7    4.98    0.68
  -6  -2  -7    7.20    0.65
   6  -1   7   14.30    0.71
   6  -1   7   17.90    0.83
  -1  -5   7   14.97    0.97
  -1  -5   7   15.31    0.70
   5  -6  -7   14.24    0.67
   1   5  -7   15.28    0.70
  -6   1  -7   14.70    0.73
  -6   1  -7   15.37    0.81
  -2   6   7    0.54    0.70
  -4  -2   7    2.46    0.53
   6  -4   7    1.59    0.57
  -4  -2   7    3.16    0.64
   2  -6  -7   -0.04    0.73
   6  -7   7    2.64    0.52
  -7   1   7    2.50    0.59
   1   6   7    2.76    0.64
   7  -1  -7    2.87    1.09
  -1  -6  -7    3.67    0.55
 -10   4   7    0.85    0.73
   6 -10   7    0.48    0.61
   6 -10   7    0.68    0.97
   6 -10   7    0.88    0.49
   6 -10   7    0.68    0.93
   4   6   7    0.88    0.52
  -4  -6  -7    1.99    0.68
  10  -4  -7    0.09    0.67
  -4  -6  -7    1.55    0.53
   6 -13   7    0.89    0.97
 -13   7   7    0.84    0.93
   6 -13   7   -0.41    0.67
   6 -13   7    0.69    0.88
 -13   7   7    0.59    0.80
  -7  -6  -7   -0.12    0.75
  13  -7  -7    1.00    0.82
  -7  -6  -7   -0.12    0.67
   3 -10   7    1.66    0.75
 -10   7   7    2.75    0.78
   3 -10   7    1.35    0.59
   7   3   7    2.06    0.62
  -7  -3  -7    1.62    0.66
  -7  -3  -7    3.49    0.62
   0  -7   7    1.02    0.72
   7   0   7    1.13    0.86
  -7   7   7    0.60    0.70
   0  -7   7    0.67    0.68
   7   0   7    0.60    0.63
  -7   0  -7    0.78    0.66
  -7   0  -7    0.51    0.57
   7  -7  -7   -0.02    0.70
  -3  -4   7    0.90    0.52
   7  -3   7    0.25    0.60
  -3  -4   7    0.76    0.66
   4  -7  -7    0.17    0.74
  -7   3  -7    0.42    0.95
  -7   3  -7    0.31    0.55
   7  -6   7    5.81    0.67
  -6  -1   7    6.86    0.63
  -6  -1   7    7.76    0.63
  -1   7   7    5.83    0.54
   1  -7  -7    5.95    0.68
   2   7   7    0.59    0.62
   7  -9   7    0.65    0.53
  -2  -7  -7    1.43    0.52
  -2  -7  -7    0.92    0.69
   9  -2  -7    1.05    0.96
   7 -12   7    0.83    1.23
 -12   5   7   -0.07    0.79
   7 -12   7    0.47    0.87
   7 -12   7    0.89    0.63
   5   7   7    1.40    0.63
 -12   5   7    0.57    0.65
   7 -12   7    0.62    1.13
  12  -5  -7    0.65    0.74
  -5  -7  -7    0.53    0.72
  -5  -7  -7    0.51    0.65
   4 -12   7   -0.42    0.70
 -12   8   7    0.78    0.84
   4 -12   7    1.21    0.74
  12  -8  -7    0.28    0.66
  -8  -4  -7    0.80    0.73
  -8  -4  -7   -0.19    0.67
  -9   8   7    1.02    0.68
   1  -9   7    0.91    0.58
   1  -9   7    0.47    0.63
  -8  -1  -7    2.41    0.71
  -8  -1  -7    0.65    0.65
   9  -8  -7    0.37    0.74
   8  -2   7    0.18    0.63
  -2  -6   7    0.59    0.99
  -2  -6   7   -0.38    0.55
  -6   8   7   -1.12    0.68
   6  -8  -7   -0.23    0.72
   2   6  -7    0.65    0.76
  -8   2  -7   -0.60    0.76
  -8   2  -7    0.48    0.66
   8  -5   7    0.65    0.58
  -3   8   7    0.28    0.68
  -5  -3   7    1.06    0.53
  -5  -3   7    1.73    0.61
   3  -8  -7    0.43    0.71
  -8   0   7    3.92    0.52
  -8   0   7    4.90    0.56
   8  -8   7    5.11    0.66
   0   8   7    5.56    0.54
   0  -8  -7    6.14    0.56
   3   8   7    0.86    0.53
   8 -11   7    0.89    0.60
 -11   3   7    1.79    0.66
 -11   3   7    0.96    0.76
  -3  -8  -7    0.25    0.72
  11  -3  -7    1.01    0.94
  -3  -8  -7    0.02    0.54
   2 -11   7   -0.32    0.63
 -11   9   7    0.63    0.70
   2 -11   7    0.00    0.69
  -9  -2  -7    1.09    0.63
  -9  -2  -7   -0.06    0.67
  11  -9  -7    0.36    0.74
  -1  -8   7    3.10    0.66
   9  -1   7    4.21    0.82
  -1  -8   7    3.83    0.81
  -8   9   7    2.33    0.67
  -9   1  -7    3.99    0.74
   8  -9  -7    1.86    0.69
  -9   1  -7    3.85    0.65
   9  -4   7   10.85    0.72
  -4  -5   7   11.63    0.56
  -4  -5   7    9.11    0.52
   5  -9  -7   10.08    0.70
  -9   4  -7   10.72    1.10
  -9   4  -7   11.89    1.28
  -7  -2   7    1.73    0.52
   9  -7   7    3.43    0.66
  -7  -2   7    2.04    0.53
  -2   9   7    3.15    0.63
   2  -9  -7    0.75    0.57
   9 -10   7    3.92    0.62
   1   9   7    3.87    0.53
 -10   1   7    5.30    0.62
 -10   1   7    5.17    0.71
  -1  -9  -7    4.86    0.64
 -10  10   7    1.25    0.76
   0 -10   7    1.73    0.73
   0 -10   7    0.93    0.67
 -10   0  -7    1.79    0.72
 -10   0  -7    1.86    0.64
  10 -10  -7    0.74    0.78
  -7  10   7    3.96    0.66
  10  -3   7    3.84    0.63
  -3  -7   7    4.31    0.65
   3   7  -7    3.71    0.76
   7 -10  -7    2.20    0.71
 -10   3  -7    4.19    0.84
 -10   3  -7    3.80    0.79
  10  -6   7    4.17    0.68
  -4  10   7    4.15    0.64
  -6  -4   7    4.62    0.63
  -6  -4   7    3.20    0.63
   4 -10  -7    4.12    0.69
  -1  10   7    1.12    0.63
  10  -9   7    0.22    0.55
  -9  -1   7    0.96    0.55
  -9  -1   7    0.70    0.52
   1 -10  -7    0.66    0.54
  10 -12   7   -0.80    0.66
   2  10   7   -0.34    0.66
 -12   2   7    0.33    0.69
  -2 -10  -7   -0.82    0.73
  -2 -10  -7   -0.08    0.59
  11  -2   7   -0.18    0.76
  -2  -9   7    0.17    1.09
  -9  11   7    0.50    0.69
  -2  -9   7    0.71    0.64
  -2  -9   7    0.48    1.05
 -11   2  -7    0.74    0.74
 -11   2  -7    0.12    0.78
   9 -11  -7    0.38    0.81
  -5  -6   7   -0.26    0.65
  -5  -6   7    0.07    0.51
  -6  11   7    0.00    0.67
  11  -5   7    0.30    0.61
   6 -11  -7    0.38    0.71
   5   6  -7    0.12    0.73
  11  -8   7   -0.78    0.69
  -8  -3   7   -0.27    0.53
  -8  -3   7   -0.33    0.53
  -3  11   7    0.22    0.62
   3 -11  -7   -0.06    0.57
   0  11   7    1.50    0.58
  11 -11   7    1.66    0.59
 -11   0   7    1.34    0.58
 -11   0   7    1.62    0.73
   0 -11  -7    1.65    0.60
  -4  -8   7    1.31    0.60
  12  -4   7    1.46    0.65
  -8  12   7    1.00    0.69
  -4  -8   7    1.88    0.65
   8 -12  -7    1.44    0.81
 -12   4  -7    1.98    0.91
 -12   4  -7    1.01    1.02
  -7  -5   7    1.34    0.68
  -7  -5   7   -0.07    0.55
  12  -7   7    0.28    0.75
   5 -12  -7    2.02    0.68
 -10  -2   7   -0.81    0.72
  12 -10   7    0.31    0.74
 -10  -2   7    0.11    0.71
  -2  12   7    0.29    0.67
   2 -12  -7    0.96    0.74
  13  -6   7    0.73    0.76
  -6  -7   7   -0.31    0.66
  -6  -7   7   -0.41    0.69
  -7  13   7   -0.42    0.69
   7 -13  -7    1.67    0.83
   6   7  -7    1.11    0.89
  -1   0   8  165.19    1.29
   1  -1   8  152.41    1.31
   0   1   8  164.18    1.25
   1  -1   8  154.42    1.32
   1  -1   8  155.26    1.18
   0   1   8  126.30    1.00
   1   0  -8  127.83    0.99
   0  -1  -8  122.46    1.07
   0  -1  -8  158.79    1.22
   1   0  -8  141.38    1.07
  -1   1  -8  147.84    1.29
   1   0  -8  126.71    1.34
  -2   2   8  487.29    1.62
   2   0   8  407.50    1.43
   0  -2   8  419.90    1.49
   2   0   8  424.27    1.51
   0  -2   8  408.62    1.82
   2  -2  -8  417.14    1.39
  -2   0  -8  404.79    1.41
  -2   0  -8  425.68    1.55
   0   2  -8  424.65    1.54
   0   2  -8  433.64    1.86
   0   2  -8  404.21    1.43
   2  -3   8  271.96    1.53
   2  -3   8  203.53    1.07
   1   2   8  260.85    1.08
   1   2   8  230.27    1.18
  -3   1   8  293.26    1.31
   3  -1  -8  252.11    1.11
  -1  -2  -8  240.96    1.08
  -1  -2  -8  269.06    1.26
  -4   3   8  231.98    1.19
   1  -4   8  174.45    1.08
   3   1   8  222.71    1.05
   1  -4   8  179.65    1.03
   1  -4   8  203.99    1.05
  -3  -1  -8  183.24    0.92
   4  -3  -8  191.29    0.97
  -3  -1  -8  228.59    1.12
  -1   3   8  871.98    1.75
   3  -2   8  760.93    2.30
  -2  -1   8  717.54    1.56
   3  -2   8  859.74    1.84
  -3   2  -8  789.07    2.48
   1  -3  -8  796.79    1.96
   1  -3  -8  764.86    1.60
   2   1  -8  768.80    3.30
  -3   2  -8  868.22    1.80
   2   1  -8  719.57    1.59
   3  -5   8  135.33    1.24
  -5   2   8  166.60    0.92
   3  -5   8  145.14    1.21
   3  -5   8  155.69    0.96
   2   3   8  171.23    0.83
   5  -2  -8  144.30    0.83
  -2  -3  -8  176.93    1.03
  -2  -3  -8  154.96    0.82
   2  -6   8  179.40    0.98
   2  -6   8  167.53    0.95
   2  -6   8  166.67    1.00
   2  -6   8  201.53    1.05
   4   2   8  201.54    0.88
  -4  -2  -8  224.34    1.08
   6  -4  -8  196.08    1.04
  -4  -2  -8  210.94    1.00
  -1  -3   8  116.04    1.50
   4  -1   8  137.91    1.05
   4  -1   8   98.10    0.97
  -3   4   8  135.71    0.98
  -1  -3   8  119.21    0.89
  -4   1  -8  114.15    1.02
   3  -4  -8  114.31    0.84
  -4   1  -8  141.94    0.99
   0   4   8  151.41    0.91
   4  -4   8  111.27    2.04
   4  -4   8  116.88    0.80
  -4   0   8  143.21    0.92
   4  -4   8  126.35    1.99
   0  -4  -8  131.91    0.81
   4  -7   8  137.43    1.14
   4  -7   8  181.85    0.92
   4  -7   8  161.26    0.85
   4  -7   8  169.07    1.24
   3   4   8  198.93    0.82
  -7   3   8  203.33    1.12
  -3  -4  -8  193.91    0.95
   7  -3  -8  176.63    0.94
  -3  -4  -8  198.24    0.92
   3  -8   8  153.78    1.04
   3  -8   8  144.75    0.96
   3  -8   8  145.23    0.86
   5   3   8  185.65    0.88
  -5  -3  -8  172.78    0.99
   8  -5  -8  140.49    0.91
  -5  -3  -8  168.06    0.89
   5   0   8  153.57    1.04
   0  -5   8  112.68    1.04
   0  -5   8  136.33    0.91
   5   0   8  130.00    0.93
   0  -5   8  123.98    0.86
   5  -5  -8  134.00    0.98
  -5   0  -8  151.32    0.96
  -5   0  -8  133.95    0.96
   5  -3   8  303.86    2.04
   5  -3   8  447.13    1.28
  -3  -2   8  389.54    1.07
  -2   5   8  415.72    1.16
   2  -5  -8  457.81    1.71
   2  -5  -8  440.61    1.30
  -5   3  -8  444.35    2.57
  -5   3  -8  463.58    1.26
   1   5   8   95.13    0.70
   1   5   8   96.27    1.18
   5  -6   8   93.09    0.79
  -6   1   8   94.23    0.84
   6  -1  -8   80.95    1.19
  -1  -5  -8   86.25    0.70
   5  -9   8   80.37    0.74
   5  -9   8   71.98    1.02
   4   5   8   90.80    0.68
   5  -9   8   75.33    0.80
   5  -9   8   84.85    1.14
  -4  -5  -8   82.81    0.89
   9  -4  -8   78.17    0.92
  -4  -5  -8   90.55    0.77
   4 -10   8   40.27    0.81
 -10   6   8   31.60    0.93
   4 -10   8   33.92    0.65
   4 -10   8   31.80    0.74
   6   4   8   44.42    0.70
  10  -6  -8   32.10    0.68
  -6  -4  -8   34.28    0.79
  -6  -4  -8   37.99    0.70
   1  -7   8  153.62    1.00
   6   1   8  184.75    0.92
   1  -7   8  157.90    0.91
  -6  -1  -8  169.93    0.88
   7  -6  -8  153.18    0.98
  -6  -1  -8  150.98    0.88
  -2  -4   8  160.57    0.88
  -4   6   8  173.04    0.99
  -2  -4   8  130.29    0.73
   6  -2   8  138.20    1.12
   6  -2   8  165.10    0.98
   4  -6  -8  154.66    1.00
  -6   2  -8  149.08    1.16
  -6   2  -8  170.25    0.91
   2   4  -8  167.69    1.01
  -1   6   8  152.68    0.89
   6  -5   8  121.63    0.76
  -5  -1   8  135.84    0.86
   1  -6  -8  137.33    0.89
   2   6   8   62.20    1.28
   6  -8   8   59.79    0.74
   2   6   8   65.68    0.73
  -8   2   8   57.91    0.80
  -2  -6  -8   55.04    0.70
  -2  -6  -8   55.36    0.63
   8  -2  -8   58.32    1.06
 -11   5   8   14.92    0.79
   6 -11   8   22.12    0.65
   6 -11   8   18.08    1.04
   6 -11   8   17.85    0.97
   5   6   8   23.04    0.68
   6 -11   8   16.50    0.80
  -5  -6  -8   17.74    0.76
  11  -5  -8   16.27    0.76
  -5  -6  -8   20.50    0.58
   7   5   8   30.19    0.68
 -12   7   8   21.30    1.00
   5 -12   8   23.64    0.82
   5 -12   8   25.24    0.88
   5 -12   8   30.36    0.69
  -7  -5  -8   22.06    0.78
  12  -7  -8   21.46    0.86
  -7  -5  -8   29.07    0.61
  -9   7   8   53.75    0.89
   2  -9   8   59.05    0.76
   2  -9   8   58.40    0.75
   7   2   8   55.96    0.63
  -7  -2  -8   61.90    0.81
   9  -7  -8   45.67    0.79
  -7  -2  -8   51.36    0.62
  -1  -6   8   36.06    0.57
  -1  -6   8   40.12    1.03
  -1  -6   8   47.16    0.72
   7  -1   8   52.08    0.89
   7  -1   8   41.33    0.76
  -7   1  -8   45.41    0.64
  -7   1  -8   44.91    0.86
   6  -7  -8   40.98    0.79
  -3   7   8   57.34    0.77
   7  -4   8   53.91    0.68
  -4  -3   8   50.49    0.59
  -4  -3   8   53.55    0.72
   3  -7  -8   56.38    0.82
   7  -7   8  112.63    0.83
  -7   0   8  105.52    0.76
   0   7   8  111.85    0.73
   0  -7  -8  113.28    0.83
   7 -10   8   53.74    0.71
   3   7   8   52.79    0.62
  10  -3  -8   47.62    1.06
  -3  -7  -8   43.38    0.81
  -3  -7  -8   52.08    0.63
   3 -11   8   29.32    0.76
   3 -11   8   31.17    0.75
 -11   8   8   20.85    0.92
   3 -11   8   22.41    0.66
  -8  -3  -8   25.60    0.74
  -8  -3  -8   28.37    0.58
   0  -8   8   61.17    0.87
  -8   8   8   65.08    0.81
   0  -8   8   62.15    0.66
  -8   0  -8   74.63    0.79
  -8   0  -8   67.78    0.77
   8  -8  -8   50.80    0.84
   8  -3   8  176.29    0.98
  -3  -5   8  159.92    0.83
  -3  -5   8  150.71    0.77
   5  -8  -8  147.36    0.94
  -8   3  -8  164.82    0.88
  -8   3  -8  162.33    1.32
   3   5  -8  159.57    0.97
  -6  -2   8  109.06    0.81
   8  -6   8  115.83    0.82
  -6  -2   8  108.45    0.79
  -2   8   8  105.64    0.73
   2  -8  -8  102.31    0.76
   1   8   8  112.84    0.80
   8  -9   8   88.18    0.67
  -9   1   8   97.16    0.79
  -9   1   8  100.50    0.84
  -1  -8  -8   97.05    0.71
   9  -1  -8   89.34    1.83
   8 -12   8   36.24    0.91
 -12   4   8   31.50    0.92
   8 -12   8   48.51    0.77
 -12   4   8   34.17    0.76
   4   8   8   49.23    0.65
  -4  -8  -8   30.93    0.84
  12  -4  -8   29.44    1.15
  -4  -8  -8   48.17    0.66
   1 -10   8   38.90    0.74
   1 -10   8   34.06    0.79
 -10   9   8   26.44    0.86
  -9  -1  -8   32.94    0.70
  -9  -1  -8   37.08    0.71
  10  -9  -8   21.49    0.76
   9  -2   8  121.77    0.87
  -7   9   8  116.18    0.90
  -2  -7   8  136.42    0.85
  -2  -7   8  102.87    1.45
  -2  -7   8  102.57    0.67
   7  -9  -8   88.87    0.99
  -9   2  -8  126.29    0.85
  -9   2  -8  118.96    0.98
   9  -5   8   70.06    0.70
  -4   9   8   73.22    0.75
  -5  -4   8   68.15    0.72
  -5  -4   8   64.01    0.63
   4  -9  -8   64.40    0.82
  -8  -1   8  103.45    0.75
  -8  -1   8   92.50    0.71
   9  -8   8  117.05    0.82
  -1   9   8  107.34    0.71
   1  -9  -8  116.61    0.85
   9 -11   8    8.86    0.69
 -11   2   8    7.69    0.68
   2   9   8    8.98    0.57
  11  -2  -8    6.79    1.25
  -2  -9  -8    6.16    0.71
  -2  -9  -8    8.60    0.67
   2 -12   8   50.84    0.90
   2 -12   8   51.87    0.85
   2 -12   8   43.33    0.80
 -12  10   8   32.20    1.00
 -10  -2  -8   39.41    0.86
  12 -10  -8   36.83    0.84
 -10  -2  -8   57.72    0.82
  -9  10   8   17.08    0.73
  10  -1   8   22.16    0.86
  -1  -9   8   21.17    0.96
  -1  -9   8   21.16    0.60
 -10   1  -8   22.11    0.65
   9 -10  -8   10.59    0.77
 -10   1  -8   20.25    0.71
  -4  -6   8   81.77    0.67
  -4  -6   8   77.66    0.64
  10  -4   8   93.62    0.87
   4   6  -8   79.38    0.88
   6 -10  -8   66.29    0.88
   6 -10  -8   62.77    1.12
 -10   4  -8   88.79    1.41
 -10   4  -8   82.86    1.59
  -7  -3   8   30.44    0.68
  10  -7   8   33.04    0.73
  -7  -3   8   31.55    0.71
  -3  10   8   34.52    0.68
   3 -10  -8   28.75    0.62
 -10   0   8   39.92    0.70
  10 -10   8   39.53    0.63
   0  10   8   40.53    0.64
 -10   0   8   36.20    0.67
   0 -10  -8   42.31    0.76
 -11  11   8   20.11    0.83
   0 -11   8   29.34    0.79
   0 -11   8   27.92    0.98
   0 -11   8   24.23    0.71
  11 -11  -8   10.75    0.93
 -11   0  -8   28.63    0.78
  11  -3   8   45.94    0.90
  -8  11   8   43.75    0.78
  -3  -8   8   47.31    0.68
  -3  -8   8   45.29    0.63
 -11   3  -8   47.93    1.03
 -11   3  -8   44.22    0.87
   8 -11  -8   27.45    0.92
  -6  -5   8   22.81    0.59
  -6  -5   8   20.84    0.57
  11  -6   8   21.16    0.73
   5 -11  -8   16.25    0.72
  -2  11   8   37.47    0.74
  11  -9   8   39.87    0.77
  -9  -2   8   32.35    0.62
  -9  -2   8   31.72    0.64
   2 -11  -8   33.15    0.74
  12  -2   8    7.43    0.83
 -10  12   8    4.40    0.77
  -2 -10   8    8.63    0.65
  -2 -10   8    7.92    0.70
 -12   2  -8    8.62    0.89
  10 -12  -8    4.68    0.87
 -12   2  -8    9.38    0.81
  -5  -7   8   37.27    0.69
  -7  12   8   36.03    0.79
  12  -5   8   32.75    0.83
  -5  -7   8   37.41    0.63
   5   7  -8   31.02    0.94
   7 -12  -8   21.79    0.84
  -4  12   8   32.89    0.73
  -8  -4   8   30.13    0.64
  12  -8   8   32.83    0.80
  -8  -4   8   27.64    0.63
   4 -12  -8   25.69    0.78
   0   0   9    1.13    1.05
   0   0   9    0.38    0.78
   0   0  -9    0.32    0.96
  -2   1   9    5.76    0.82
   1   1   9    7.18    0.85
   1  -2   9    2.21    0.89
   1  -2   9    4.34    0.93
   1   1   9    7.13    0.91
   1  -2   9    6.95    0.72
  -1  -1  -9    5.03    0.77
  -1  -1  -9    6.51    0.83
  -1   2  -9    5.77    0.89
   2  -1  -9    6.76    0.76
   2  -1   9   41.06    1.08
  -1   2   9   40.01    0.86
   2  -1   9   40.91    0.94
  -1  -1   9   34.70    0.82
   1  -2  -9   37.14    0.82
   1  -2  -9   37.33    0.90
   1   1  -9   36.45    0.80
   1   1  -9   33.62    1.11
  -2   1  -9   38.12    0.93
   1   1  -9   45.03    0.93
  -2   1  -9   35.94    0.87
  -4   2   9    2.79    0.84
   2  -4   9    1.21    0.56
   2   2   9    1.57    0.72
   2  -4   9    1.17    0.62
   2  -4   9    1.06    0.72
  -2  -2  -9    1.17    0.65
  -2  -2  -9    1.20    0.73
   4  -2  -9    1.46    0.60
   3   0   9   12.98    0.74
   3   0   9   13.48    0.81
   0  -3   9   11.85    0.96
   0  -3   9   12.41    0.73
  -3   3   9   14.02    0.72
   3  -3  -9   13.94    0.78
  -3   0  -9   13.38    0.87
  -3   0  -9   11.94    0.84
   3  -3   9    6.52    0.67
   3  -3   9    7.90    1.11
  -3   0   9    6.66    0.66
   0   3   9    7.19    0.63
  -3   3  -9    7.88    0.78
   3   0  -9    7.09    1.12
   0  -3  -9    6.76    0.65
   3   0  -9    7.78    0.77
  -3   3  -9    7.88    1.11
  -6   3   9    0.24    0.81
   3   3   9   -0.03    0.67
   3  -6   9    1.00    0.69
   3  -6   9    0.58    0.81
   3  -6   9    1.31    0.79
   3  -6   9    0.81    0.55
  -3  -3  -9    0.00    0.69
   6  -3  -9   -0.81    0.56
  -3  -3  -9    1.82    0.74
   1  -5   9    4.21    0.79
  -5   4   9    4.64    0.87
   1  -5   9    2.88    0.54
   4   1   9    5.13    0.74
   1  -5   9    3.80    0.67
  -4  -1  -9    3.70    0.62
  -4  -1  -9    5.08    0.75
   5  -4  -9    3.70    0.60
   4  -2   9    0.14    0.96
   4  -2   9    0.96    0.79
  -2   4   9    0.47    0.62
  -2  -2   9    0.19    0.70
  -4   2  -9    0.82    0.89
   2  -4  -9    0.58    0.62
  -4   2  -9    1.88    0.75
   2   2  -9   -0.67    0.68
   2  -4  -9    0.31    0.83
   1   4   9   13.12    0.85
   4  -5   9   13.84    1.16
   1   4   9   13.08    0.60
   4  -5   9   10.35    0.60
   4  -5   9    9.73    1.10
  -5   1   9   13.26    0.74
   5  -1  -9   10.07    0.56
  -1  -4  -9   13.31    0.73
   4  -8   9    3.10    0.62
   4  -8   9    3.17    0.77
   4   4   9    4.35    0.56
   4  -8   9    2.91    0.61
   4  -8   9    3.88    0.76
  -4  -4  -9    3.67    0.73
   8  -4  -9    3.80    0.61
  -4  -4  -9    5.05    0.67
   2  -7   9    0.58    0.67
   2  -7   9    1.42    0.64
   5   2   9    1.52    0.65
   2  -7   9    0.60    0.63
  -5  -2  -9    2.71    0.75
   7  -5  -9    0.61    0.67
  -5  -2  -9    0.42    0.66
  -1  -4   9   17.37    1.11
   5  -1   9   21.25    0.81
   5  -1   9   19.72    0.86
  -1  -4   9   17.71    0.72
  -4   5   9   18.19    0.67
  -1  -4   9   18.07    0.69
   4  -5  -9   18.25    0.78
  -5   1  -9   18.41    0.64
  -5   1  -9   18.40    0.88
  -1   5   9   15.74    0.73
   5  -4   9   16.30    0.74
  -4  -1   9   12.86    0.58
   1  -5  -9   15.81    0.74
  -5   4  -9   13.40    0.60
   2   5   9    5.29    0.87
   5  -7   9    5.15    1.33
   5  -7   9    4.90    1.37
   5  -7   9    6.15    0.67
   2   5   9    6.22    0.54
  -7   2   9    5.73    0.75
  -2  -5  -9    5.33    0.63
   7  -2  -9    4.27    0.75
  -2  -5  -9    6.72    0.67
 -10   5   9   -0.61    0.74
   5   5   9    0.01    0.61
   5 -10   9   -0.33    0.52
   5 -10   9    0.31    0.79
   5 -10   9    0.21    0.71
   5 -10   9    0.48    0.82
  -5  -5  -9    0.23    0.68
  10  -5  -9    0.01    0.65
  -5  -5  -9    0.99    0.53
  -9   6   9    8.18    0.90
   3  -9   9    8.85    0.74
   3  -9   9    8.44    0.61
   3  -9   9    8.46    0.68
   6   3   9    9.71    0.54
  -6  -3  -9    8.77    0.71
   9  -6  -9    6.82    0.67
  -6  -3  -9    9.93    0.64
   6   0   9   12.96    0.84
   0  -6   9    9.86    0.78
   0  -6   9    9.29    0.63
   6   0   9   11.44    0.70
   0  -6   9   10.74    0.67
  -6   0  -9   12.57    0.76
  -6   0  -9   10.85    0.72
   6  -6  -9   11.08    0.72
   6  -3   9    4.85    0.74
   6  -3   9    3.02    0.97
  -3  -3   9    3.75    0.53
  -3   6   9    4.22    0.70
  -6   3  -9    3.09    1.07
   3  -6  -9    3.76    0.72
  -6   3  -9    3.94    0.67
   3  -6  -9    3.58    0.79
   6  -6   9   15.39    0.68
   0   6   9   16.14    0.68
  -6   0   9   14.56    0.57
   0  -6  -9   16.54    0.71
   3   6   9    0.32    0.89
   3   6   9    1.02    0.62
  -9   3   9    0.20    0.70
   6  -9   9    0.61    0.60
  -3  -6  -9    1.49    0.68
   9  -3  -9    0.18    0.78
  -3  -6  -9    0.03    0.53
 -12   6   9    1.33    0.83
   6 -12   9    0.54    1.00
   6   6   9    1.59    0.64
   6 -12   9    0.40    0.94
   6 -12   9    0.80    0.55
  12  -6  -9    1.10    0.73
  -6  -6  -9    2.03    0.65
  -6  -6  -9    0.07    0.74
   4 -11   9   11.96    0.81
   4 -11   9    9.73    0.63
 -11   7   9    7.43    0.83
   4 -11   9    8.85    0.73
   7   4   9   12.14    0.66
  11  -7  -9    7.79    0.69
  -7  -4  -9    9.18    0.72
  -7  -4  -9   10.81    0.68
   7   1   9    9.01    0.63
   1  -8   9    5.61    0.63
  -8   7   9    7.78    0.73
   1  -8   9    6.09    0.58
   1  -8   9    7.32    0.63
  -7  -1  -9    8.46    0.70
   8  -7  -9    5.24    0.68
  -7  -1  -9    8.24    0.65
   7  -2   9    5.76    0.65
  -2  -5   9    5.52    0.56
  -2  -5   9    6.40    0.51
   7  -2   9    4.28    0.66
  -5   7   9    6.18    0.70
   2   5  -9    6.50    0.57
   5  -7  -9    6.36    0.71
  -7   2  -9    5.57    0.58
  -7   2  -9    5.60    0.77
   7  -5   9    6.70    0.57
  -2   7   9    5.83    0.57
  -5  -2   9    5.42    0.54
  -5  -2   9    5.99    0.52
   2  -7  -9    7.56    0.69
   7  -8   9   -0.33    0.66
  -8   1   9   -0.95    0.68
   1   7   9   -0.02    0.53
   8  -1  -9    0.27    1.36
  -1  -7  -9   -0.10    0.55
   7 -11   9   -0.19    0.65
 -11   4   9    2.42    0.77
   7 -11   9   -0.24    0.64
   4   7   9    0.56    1.17
   4   7   9    1.12    0.62
  -4  -7  -9    1.17    0.68
  -4  -7  -9    1.12    0.55
  11  -4  -9    0.42    0.79
   2 -10   9    1.47    0.69
 -10   8   9    1.21    0.80
   2 -10   9    2.16    0.57
   2 -10   9    2.09    0.66
  -8  -2  -9    2.26    0.65
  10  -8  -9    1.33    0.66
  -8  -2  -9    1.44    0.66
  -1  -7   9    1.51    0.90
   8  -1   9    0.03    0.78
  -1  -7   9    1.06    0.54
  -1  -7   9    2.15    0.60
  -8   1  -9    2.58    0.54
  -8   1  -9    1.66    0.66
   7  -8  -9    2.07    0.71
   8  -4   9    0.86    0.73
  -4   8   9    0.91    0.66
  -4  -4   9   -0.28    0.55
  -4  -4   9    0.42    0.62
   4  -8  -9    1.01    0.59
   4  -8  -9    0.12    0.86
   8  -7   9    0.47    0.64
  -7  -1   9    1.05    0.65
  -1   8   9   -0.39    0.55
  -7  -1   9   -0.45    0.68
   1  -8  -9    0.60    0.57
   8 -10   9    1.67    0.63
   2   8   9    0.87    0.53
 -10   2   9    1.63    0.62
 -10   2   9    2.78    0.60
  -2  -8  -9    2.05    0.71
  10  -2  -9    1.56    1.09
  -2  -8  -9    1.11    0.66
   3 -12   9    0.76    0.69
   3 -12   9    0.43    0.66
 -12   9   9    0.56    0.78
   3 -12   9    0.46    0.79
  -9  -3  -9    0.73    0.67
  12  -9  -9    0.31    0.69
  -9  -3  -9    0.75    0.58
   0  -9   9    0.42    0.72
   0  -9   9    0.11    0.56
   0  -9   9    0.61    0.69
  -9   9   9    0.41    0.78
  -9   0  -9    0.14    0.54
   9  -9  -9    0.09    0.69
  -9   0  -9    0.76    0.70
   9  -3   9    0.83    0.61
  -3  -6   9    1.33    0.63
  -3  -6   9    0.84    0.60
   6  -9  -9    1.65    0.68
  -9   3  -9    0.01    0.54
  -9   3  -9    0.54    0.89
   3   6  -9    0.75    0.66
   9  -6   9    7.84    0.70
  -3   9   9    5.35    0.55
  -6  -3   9    8.02    0.64
  -6  -3   9    6.52    0.64
   3  -9  -9    6.19    0.68
   0   9   9    5.88    0.56
  -9   0   9    7.96    0.65
   9  -9   9    8.52    0.67
  -9   0   9    7.92    0.67
   0  -9  -9    5.67    0.57
 -12   3   9   -0.46    0.71
   3   9   9    0.48    0.70
   9 -12   9    0.17    0.58
  -3  -9  -9    0.32    0.75
  12  -3  -9    1.13    1.17
  -3  -9  -9    0.05    0.72
   1 -11   9    1.02    0.60
   1 -11   9   -0.53    0.83
   1 -11   9    0.74    0.61
 -11  10   9    0.60    0.75
 -10  -1  -9    0.91    0.65
  11 -10  -9    0.54    0.81
 -10  -1  -9   -0.23    0.69
  -8  10   9    3.28    0.65
  -2  -8   9    3.95    0.50
  -2  -8   9    4.95    0.65
  10  -2   9    4.86    0.79
 -10   2  -9    3.32    0.62
 -10   2  -9    4.17    0.76
   8 -10  -9    2.28    0.67
  10  -5   9    0.93    0.57
  -5  -5   9    1.94    0.54
  -5  -5   9    0.85    0.52
  -5  10   9    1.58    0.53
   5 -10  -9    0.93    0.67
  -8  -2   9    0.68    0.66
  10  -8   9    0.25    0.66
  -8  -2   9   -0.21    0.67
  -2  10   9    0.01    0.65
   2 -10  -9   -1.39    0.64
 -11   1   9    1.40    0.66
  10 -11   9    1.64    0.70
   1  10   9    2.09    0.57
 -11   1   9    1.14    0.62
  -1 -10  -9    2.02    0.71
  -1 -10  -9    1.09    0.68
 -10  11   9   -0.83    0.78
  -1 -10   9    0.62    0.72
  -1 -10   9    1.43    0.62
  -1 -10   9    0.89    1.03
  10 -11  -9   -0.20    0.82
 -11   1  -9    2.14    0.77
  11  -4   9    2.15    0.72
  -7  11   9    1.46    0.56
  -4  -7   9    1.25    0.62
  -4  -7   9    1.23    0.66
   4   7  -9    0.83    0.75
   7 -11  -9    0.57    0.69
 -11   4  -9    0.92    1.17
   7 -11  -9    0.94    0.85
 -11   4  -9    1.29    1.20
  11  -7   9    5.26    0.68
  -7  -4   9    7.07    0.65
  -7  -4   9    4.53    0.64
  -4  11   9    6.53    0.68
   4 -11  -9    5.08    0.73
  11 -10   9    0.85    0.59
  -1  11   9    0.33    0.56
 -10  -1   9    0.13    0.69
 -10  -1   9   -0.08    0.65
   1 -11  -9   -0.65    0.69
  12  -3   9    0.30    0.86
  -9  12   9    0.12    0.78
  -3  -9   9    1.81    0.70
  -3  -9   9    2.49    0.65
 -12   3  -9    1.43    0.94
 -12   3  -9    1.18    1.03
   9 -12  -9    1.65    0.78
  -6  -6   9    2.33    0.66
  12  -6   9    1.74    0.72
  -6  -6   9    0.31    0.55
   6 -12  -9    0.27    0.71
   6   6  -9    1.44    0.72
  -3  12   9    1.50    0.58
  12  -9   9    1.58    0.63
  -9  -3   9    2.70    0.69
  -9  -3   9    1.06    0.70
   3 -12  -9    1.88    0.75
   1   0  10   49.72    0.87
  -1   1  10   50.53    1.02
   1   0  10   53.75    0.87
   0  -1  10   41.21    0.82
  -1   0 -10   50.79    1.00
   1  -1 -10   48.00    0.95
  -1   0 -10   51.24    0.96
   0   1 -10   44.19    0.95
   0   1 -10   40.10    0.80
   1  -1 -10   45.24    0.87
  -3   2  10    0.24    0.66
   2   1  10    0.35    0.74
   1  -3  10    0.17    0.58
   1  -3  10    0.42    0.83
   1  -3  10    0.19    0.79
  -2  -1 -10    0.51    0.81
  -2  -1 -10    0.60    0.75
  -1   3 -10   -0.41    0.84
   3  -2 -10    0.56    0.74
   2  -2  10  134.76    0.82
   2  -2  10  177.34    1.14
   0   2  10  165.49    0.92
   2  -2  10  185.71    1.31
  -2   0  10  169.16    0.95
   0  -2 -10  175.53    1.06
   2   0 -10  160.94    1.33
   0  -2 -10  148.35    0.91
  -2   2 -10  186.65    1.12
   2   0 -10  161.10    0.93
  -2   2 -10  180.74    1.29
   2   0 -10  172.76    0.98
   2  -5  10   56.21    0.70
  -5   3  10   69.29    0.93
   2  -5  10   56.97    0.85
   3   2  10   71.12    0.82
   2  -5  10   50.22    0.81
   2  -5  10   55.71    0.80
  -3  -2 -10   66.84    0.84
  -3  -2 -10   63.82    0.83
   5  -3 -10   61.98    0.82
   3  -1  10  125.04    1.04
  -2   3  10  111.58    0.85
  -1  -2  10  112.84    0.91
   3  -1  10  127.01    1.10
  -3   1 -10  107.40    1.01
  -3   1 -10  113.43    0.85
   1   2 -10  119.85    0.90
   1   2 -10  107.02    1.32
   2  -3 -10   87.60    0.77
   2  -3 -10  103.33    0.82
   1   3  10    1.21    0.73
  -4   1  10    1.45    0.62
   3  -4  10    1.18    0.93
   3  -4  10    1.21    0.72
   1   3  10    0.94    0.70
  -1  -3 -10    1.12    0.60
   4  -1 -10    1.60    0.57
  -1  -3 -10    1.91    0.63
  -7   4  10   32.69    0.74
   3  -7  10   25.00    0.72
   3  -7  10   30.35    0.69
   4   3  10   39.61    0.72
   3  -7  10   32.41    0.71
   3  -7  10   31.89    0.80
   7  -4 -10   30.14    0.71
  -4  -3 -10   33.30    0.68
  -4  -3 -10   30.28    0.61
   0  -4  10    3.80    0.84
  -4   4  10    5.34    0.82
   4   0  10    2.90    0.74
   4   0  10    5.14    0.80
   0  -4  10    3.98    0.72
  -4   0 -10    4.23    0.79
  -4   0 -10    3.31    0.77
   4  -4 -10    4.41    0.59
   4  -3  10   68.68    0.74
  -3  -1  10   67.69    0.70
  -1   4  10   70.89    0.72
   4  -3  10   69.86    1.13
   1  -4 -10   74.94    0.83
   3   1 -10   68.54    1.64
  -4   3 -10   68.76    0.72
  -4   3 -10   76.26    1.23
  -6   2  10   27.52    0.67
   2   4  10   33.25    0.86
   4  -6  10   28.87    1.00
   4  -6  10   20.39    0.96
   2   4  10   33.03    0.72
   4  -6  10   27.16    0.72
  -2  -4 -10   29.67    0.79
   6  -2 -10   25.43    0.59
  -2  -4 -10   29.41    0.73
   4  -9  10   11.90    0.78
   5   4  10   12.19    0.54
   4  -9  10   11.83    0.65
   4  -9  10   10.18    0.66
   4  -9  10   11.52    0.80
  -5  -4 -10   11.13    0.61
   9  -5 -10    9.20    0.64
  -5  -4 -10   11.28    0.67
   5   1  10   32.83    0.72
   1  -6  10   25.42    0.74
  -6   5  10   37.55    0.93
   1  -6  10   29.22    0.72
   1  -6  10   28.18    0.66
  -5  -1 -10   33.24    0.67
  -5  -1 -10   32.09    0.74
   6  -5 -10   28.62    0.65
   5  -2  10   63.01    0.84
  -2  -3  10   54.14    0.66
  -3   5  10   63.78    0.83
   5  -2  10   51.74    0.96
  -5   2 -10   61.05    1.09
  -5   2 -10   69.32    0.81
   3  -5 -10   56.19    0.82
   3  -5 -10   55.20    0.69
   5  -5  10   74.59    0.82
   0   5  10   82.65    0.80
  -5   0  10   71.18    0.70
   5   0 -10   64.15    2.01
   0  -5 -10   75.82    0.82
   5   0 -10   64.10    1.90
   3   5  10   28.61    0.86
   3   5  10   28.41    0.59
   5  -8  10   23.10    0.65
  -8   3  10   26.60    0.80
   5  -8  10   21.81    1.11
   5  -8  10   26.22    1.22
   5  -8  10   26.26    0.70
   8  -3 -10   22.84    0.80
  -3  -5 -10   26.78    0.79
  -3  -5 -10   24.51    0.59
 -11   6  10    5.75    0.78
   5 -11  10    7.95    0.63
   6   5  10    8.73    0.65
   5 -11  10    6.12    0.77
   5 -11  10    6.50    0.80
  11  -6 -10    5.86    0.70
  -6  -5 -10    6.35    0.73
  -6  -5 -10    8.04    0.66
   2  -8  10   22.44    0.67
   2  -8  10   26.10    0.73
   2  -8  10   28.14    0.79
   6   2  10   31.13    0.68
  -6  -2 -10   27.26    0.63
   8  -6 -10   22.17    0.71
  -6  -2 -10   28.04    0.69
   6  -1  10   47.97    0.72
  -1  -5  10   44.06    1.17
  -5   6  10   48.78    0.86
  -1  -5  10   46.72    0.73
   6  -1  10   50.35    0.88
  -1  -5  10   38.83    0.63
  -6   1 -10   51.73    0.78
   5  -6 -10   46.03    0.83
  -6   1 -10   42.76    0.81
   1   5 -10   43.70    0.76
  -2   6  10    2.48    0.69
   6  -4  10    1.48    0.59
  -4  -2  10    1.05    0.65
   2  -6 -10    2.27    0.71
  -6   4 -10    2.91    0.68
   1   6  10   13.72    0.68
   6  -7  10   11.68    0.58
  -7   1  10   14.58    0.74
   7  -1 -10   13.63    1.31
  -1  -6 -10   12.55    0.68
   4   6  10    0.12    0.91
   6 -10  10    0.06    0.61
   6 -10  10    0.31    1.21
   6 -10  10    0.25    1.24
   4   6  10   -0.32    0.53
   6 -10  10   -0.26    0.61
  -4  -6 -10    0.14    0.69
  10  -4 -10    0.11    0.76
  -4  -6 -10    0.28    0.66
   7   3  10    8.19    0.65
 -10   7  10    5.82    0.84
   3 -10  10    6.68    0.73
   3 -10  10    6.40    0.62
   3 -10  10    6.43    0.69
  -7  -3 -10    5.76    0.71
  10  -7 -10    3.86    0.64
  -7  -3 -10    5.28    0.55
   0  -7  10    8.71    0.80
   0  -7  10   10.15    0.65
   0  -7  10   10.17    0.59
   7   0  10   10.80    0.65
   7   0  10   10.15    0.69
  -7   0 -10   11.44    0.59
  -7   0 -10    8.57    0.67
   7  -7 -10    8.80    0.69
  -3  -4  10   17.35    0.67
  -3  -4  10   14.02    0.55
  -4   7  10   16.49    0.60
   7  -3  10   17.06    0.63
   4  -7 -10   16.38    0.81
  -7   3 -10   16.30    0.56
   4  -7 -10   17.47    0.72
  -7   3 -10   16.75    1.02
   7  -6  10   18.07    0.70
  -1   7  10   19.04    0.72
  -6  -1  10   15.14    0.59
   1  -7 -10   16.92    0.73
   7  -9  10    0.89    0.54
   2   7  10    2.19    0.62
  -9   2  10    1.95    0.69
  -2  -7 -10    1.53    0.59
   9  -2 -10    0.96    1.02
  -2  -7 -10    0.25    0.65
 -12   5  10    8.18    0.84
   7 -12  10    9.85    0.83
   5   7  10   11.57    1.24
   7 -12  10   12.97    0.69
   5   7  10   13.13    0.67
  -5  -7 -10    7.77    0.73
  12  -5 -10    7.26    0.92
  -5  -7 -10   11.44    0.61
   4 -12  10   11.78    0.73
 -12   8  10    6.22    0.91
   4 -12  10    8.30    0.70
   4 -12  10   10.34    0.84
  -8  -4 -10    8.39    0.76
  12  -8 -10    7.07    0.72
  -8  -4 -10   11.31    0.58
   1  -9  10   -0.04    0.69
  -9   8  10   -0.50    0.72
   1  -9  10   -0.09    0.57
   8   1  10    0.73    0.59
   1  -9  10    0.73    0.63
  -8  -1 -10    0.13    0.63
   9  -8 -10    0.99    0.67
  -8  -1 -10    0.76    0.61
   8  -2  10   28.00    0.67
  -2  -6  10   26.51    0.66
  -2  -6  10   27.46    0.68
   6  -8 -10   20.16    0.65
  -8   2 -10   26.53    0.85
   2   6 -10   23.18    0.71
  -8   2 -10   24.50    0.58
   8  -5  10    1.61    0.67
  -3   8  10    2.05    0.65
  -5  -3  10    1.55    0.63
  -5  -3  10    0.60    0.62
   3  -8 -10    1.54    0.70
   8  -8  10   40.18    0.62
  -8   0  10   36.30    0.61
  -8   0  10   41.54    0.74
   0   8  10   48.66    0.71
   0  -8 -10   39.42    0.63
 -11   3  10    2.60    0.68
 -11   3  10    2.42    0.75
   8 -11  10    4.61    0.66
   3   8  10    5.27    0.67
  -3  -8 -10    4.91    0.69
  11  -3 -10    3.65    1.14
  -3  -8 -10    3.53    0.70
   2 -11  10   11.55    0.74
   2 -11  10    9.76    0.76
   2 -11  10   10.00    0.67
 -11   9  10    7.19    0.79
  -9  -2 -10    8.86    0.71
  11  -9 -10    5.29    0.78
  -9  -2 -10   11.36    0.71
  -1  -8  10    3.45    0.65
  -1  -8  10    2.64    1.04
   9  -1  10    4.46    0.79
  -1  -8  10    3.22    0.61
  -8   9  10    3.42    0.66
  -9   1 -10    2.69    0.63
  -9   1 -10    3.62    0.66
   8  -9 -10    1.91    0.69
  -5   9  10   14.78    0.58
   9  -4  10   15.63    0.62
  -4  -5  10   15.27    0.54
  -4  -5  10   18.41    0.65
   5  -9 -10   13.60    0.89
   5  -9 -10   14.33    0.61
   4   5 -10   14.91    0.76
   9  -7  10   16.08    0.59
  -2   9  10   18.19    0.66
  -7  -2  10   16.54    0.66
  -7  -2  10   15.71    0.55
   2  -9 -10   12.40    0.59
   1   9  10    6.91    0.67
   9 -10  10    6.13    0.56
 -10   1  10    6.43    0.64
 -10   1  10    6.90    0.72
  -1  -9 -10    5.60    0.59
  -1  -9 -10    7.47    0.67
   0 -10  10    4.59    0.90
   0 -10  10    5.62    0.73
   0 -10  10    5.22    0.63
 -10  10  10    1.99    0.74
 -10   0 -10    4.11    0.64
  10 -10 -10    1.75    0.74
 -10   0 -10    4.72    0.70
  10  -3  10   33.96    0.81
  -3  -7  10   40.55    0.72
  -3  -7  10   29.56    0.55
   7 -10 -10   23.94    0.80
   3   7 -10   24.77    0.78
 -10   3 -10   33.77    1.02
 -10   3 -10   33.56    0.96
  10  -6  10   13.43    0.61
  -4  10  10   10.94    0.57
  -6  -4  10   14.09    0.66
  -6  -4  10   11.74    0.64
   4 -10 -10    9.84    0.69
  -1  10  10    5.98    0.64
  10  -9  10    5.93    0.68
  -9  -1  10    5.69    0.55
  -9  -1  10    6.42    0.66
   1 -10 -10    4.84    0.69
  -9  11  10    1.49    0.73
  11  -2  10    1.37    0.84
  -2  -9  10    1.38    0.62
  -2  -9  10    2.67    0.68
 -11   2 -10    2.00    0.85
 -11   2 -10    2.62    0.88
   9 -11 -10    1.74    0.75
  11  -5  10    2.24    0.60
  -5  -6  10    1.72    0.56
  -5  -6  10    2.20    0.55
   5   6 -10    2.85    0.77
   6 -11 -10    0.75    0.72
  11  -8  10    5.44    0.60
  -3  11  10    4.16    0.66
  -8  -3  10    4.52    0.58
  -8  -3  10    3.89    0.66
   3 -11 -10    3.74    0.59
  12  -4  10    1.11    0.67
  -8  12  10    2.34    0.70
  -4  -8  10    1.59    0.65
  -4  -8  10    1.53    0.70
 -12   4 -10    1.07    1.72
 -12   4 -10    0.96    1.54
   8 -12 -10    0.39    0.77
   8 -12 -10    0.25    1.02
  -7  -5  10    9.16    0.61
  -7  -5  10    6.90    0.59
  -5  12  10    7.38    0.60
  12  -7  10    7.10    0.66
   5 -12 -10    6.39    0.63
  -1   0  11   89.97    0.94
   1  -1  11   66.43    0.81
   1  -1  11   87.62    0.98
   0   1  11   82.43    0.83
   1  -1  11   74.63    0.74
   1   0 -11   67.95    0.72
   0  -1 -11   88.67    0.97
   1   0 -11   76.93    0.77
   0  -1 -11   76.84    0.80
  -1   1 -11   83.83    0.92
   1   0 -11   76.46    1.02
   0  -2  11  144.23    1.20
  -2   2  11  147.69    0.91
   2   0  11  156.40    1.01
   0  -2  11  153.13    1.01
   2   0  11  135.97    0.91
   2  -2 -11  141.93    0.92
  -2   0 -11  142.60    1.03
   2  -2 -11  133.28    0.85
   0   2 -11  142.45    1.16
  -2   0 -11  136.80    0.87
   0   2 -11  154.17    1.04
   1   2  11  147.44    0.97
   2  -3  11  150.74    0.91
   2  -3  11  144.20    1.10
   2  -3  11  150.91    1.02
  -3   1  11  162.79    1.03
   1   2  11  148.21    0.84
  -1  -2 -11  142.00    0.86
  -1  -2 -11  152.51    0.96
  -2   3 -11  139.70    1.13
   3  -1 -11  151.44    0.98
   1  -4  11   49.51    0.96
   3   1  11   54.56    0.85
  -4   3  11   50.18    0.88
   1  -4  11   44.65    0.82
  -3  -1 -11   47.60    0.71
  -3  -1 -11   47.24    0.84
   4  -3 -11   42.42    0.67
   3  -2  11  166.90    1.02
   3  -2  11  154.21    1.10
  -1   3  11  152.42    0.87
  -2  -1  11  160.92    0.98
   1  -3 -11  153.16    0.97
   2   1 -11  152.49    1.43
  -3   2 -11  177.25    1.01
   2   1 -11  163.82    0.98
  -3   2 -11  143.12    1.10
   2   1 -11  160.12    0.92
   2   3  11   86.66    0.87
  -5   2  11   91.29    0.92
   3  -5  11   92.26    1.13
   3  -5  11   83.80    0.87
   2   3  11   89.15    0.72
   3  -5  11   74.99    0.70
  -2  -3 -11   94.42    0.89
  -2  -3 -11   74.06    0.70
   5  -2 -11   83.84    0.83
   2  -6  11  111.12    0.92
  -6   4  11  133.00    0.93
   2  -6  11  115.94    0.91
   4   2  11  152.60    0.89
   2  -6  11  131.15    1.00
  -4  -2 -11  132.03    0.91
  -4  -2 -11  144.23    0.95
   6  -4 -11  118.57    0.81
  -1  -3  11  161.11    1.38
   4  -1  11  192.96    1.05
   4  -1  11  193.92    1.17
  -3   4  11  169.03    0.93
  -1  -3  11  177.76    0.97
   3  -4 -11  166.34    0.99
   1   3 -11  174.34    0.94
  -4   1 -11  162.86    1.11
   3  -4 -11  170.68    1.00
  -4   1 -11  200.07    1.01
   4  -4  11  105.96    0.77
   4  -4  11  129.85    1.40
  -4   0  11  122.57    0.88
   0   4  11  127.99    0.89
   0  -4 -11  107.77    0.78
  -4   4 -11  133.19    0.90
   4   0 -11  117.98    0.85
   4   0 -11  105.67    1.42
   4  -7  11   64.42    0.74
   4  -7  11   73.62    0.77
  -7   3  11   73.14    0.91
   3   4  11   80.34    0.78
   4  -7  11   59.42    1.04
   4  -7  11   71.85    1.11
  -3  -4 -11   70.73    0.76
   7  -3 -11   63.97    0.68
  -3  -4 -11   66.75    0.68
  -8   5  11   92.28    1.02
   3  -8  11   85.73    0.79
   3  -8  11   89.01    0.91
   3  -8  11   94.07    0.95
   5   3  11  105.41    0.80
  -5  -3 -11   97.47    0.86
   8  -5 -11   76.53    0.83
  -5  -3 -11   91.95    0.81
   5   0  11   91.50    0.81
   0  -5  11   81.14    1.02
  -5   5  11   90.90    0.83
   0  -5  11   85.04    0.79
   0  -5  11   85.17    0.81
   5   0  11   93.06    0.88
  -5   0 -11  103.30    0.88
  -5   0 -11   88.58    0.90
   5  -5 -11   85.95    0.84
   5  -3  11  161.44    0.85
   5  -3  11  138.42    1.31
  -3  -2  11  148.89    0.80
  -2   5  11  181.63    0.96
   2  -5 -11  164.99    0.95
  -5   3 -11  190.42    0.94
  -5   3 -11  173.54    1.51
   3   2 -11  156.52    0.81
   5  -6  11   33.45    0.75
   1   5  11   35.87    0.71
  -6   1  11   29.23    0.62
  -1  -5 -11   30.76    0.62
  -1  -5 -11   28.62    0.61
  -9   4  11   18.25    0.80
   4   5  11   24.00    0.58
   5  -9  11   20.70    0.66
   5  -9  11   20.85    0.97
   5  -9  11   20.89    1.00
   5  -9  11   20.68    0.68
  -4  -5 -11   21.24    0.74
  -4  -5 -11   21.52    0.58
   4 -10  11   24.83    0.84
   4 -10  11   26.26    0.68
   4 -10  11   22.31    0.77
   6   4  11   28.32    0.66
  -6  -4 -11   24.01    0.76
  -6  -4 -11   26.80    0.68
   1  -7  11   29.71    0.82
  -7   6  11   33.15    0.86
   1  -7  11   28.65    0.70
   6   1  11   37.19    0.72
   1  -7  11   29.24    0.64
  -6  -1 -11   31.42    0.65
  -6  -1 -11   30.70    0.73
   7  -6 -11   27.47    0.74
   6  -2  11   11.46    0.86
  -2  -4  11   10.37    0.69
  -4   6  11    9.51    0.62
  -2  -4  11   11.27    0.69
   6  -2  11   11.06    0.62
   4  -6 -11   11.13    0.75
  -6   2 -11    9.78    0.82
  -6   2 -11   12.91    0.68
   4  -6 -11   10.26    0.78
  -1   6  11   28.94    0.62
   6  -5  11   32.37    0.73
  -5  -1  11   29.60    0.70
   1  -6 -11   28.16    0.73
  -8   2  11   28.01    0.75
   6  -8  11   30.43    0.70
   2   6  11   30.95    0.70
  -2  -6 -11   25.92    0.66
   8  -2 -11   26.57    1.03
  -2  -6 -11   26.58    0.59
   6 -11  11   21.20    1.30
   5   6  11   35.83    1.05
   5   6  11   33.50    0.71
   6 -11  11   34.82    0.73
   6 -11  11   23.81    0.78
   6 -11  11   25.07    1.30
  -5  -6 -11   26.98    0.76
  11  -5 -11   24.37    0.90
  -5  -6 -11   33.99    0.73
 -12   7  11    1.85    0.86
   5 -12  11    3.36    0.76
   7   5  11    4.06    0.66
   5 -12  11    2.27    0.90
   5 -12  11    3.11    0.93
  -7  -5 -11    2.91    0.75
  12  -7 -11    2.08    0.75
  -7  -5 -11    4.10    0.59
   2  -9  11   23.45    0.69
   7   2  11   30.43    0.70
   2  -9  11   23.10    0.66
   2  -9  11   31.20    0.78
   9  -7 -11   18.84    0.74
  -7  -2 -11   27.32    0.69
  -7  -2 -11   25.50    0.63
   7  -1  11   50.88    0.87
  -1  -6  11   46.62    1.24
   7  -1  11   44.37    0.76
  -1  -6  11   46.76    0.70
  -6   7  11   44.30    0.80
  -1  -6  11   48.65    0.73
  -7   1 -11   51.24    0.78
  -7   1 -11   44.06    0.79
   6  -7 -11   40.85    0.81
   7  -4  11   73.33    0.81
  -3   7  11   62.49    0.68
  -4  -3  11   56.86    0.65
   3  -7 -11   65.60    0.79
  -7   4 -11   71.33    0.78
   7  -7  11   79.22    0.80
   0   7  11   76.91    0.68
  -7   0  11   77.39    0.82
   0  -7 -11   68.88    0.68
   7 -10  11   39.69    0.74
 -10   3  11   33.90    0.80
   3   7  11   41.25    0.72
   7 -10  11   29.32    0.69
  -3  -7 -11   32.84    0.75
  10  -3 -11   30.75    1.14
  -3  -7 -11   35.78    0.62
   3 -11  11   14.09    0.74
   8   3  11   13.68    0.57
   3 -11  11   14.87    0.72
 -11   8  11    9.66    0.86
   3 -11  11   12.41    0.67
  -8  -3 -11   14.51    0.70
  11  -8 -11    7.04    0.74
  -8  -3 -11   16.14    0.68
   0  -8  11   35.43    0.73
   0  -8  11   30.62    0.93
   0  -8  11   29.61    0.66
   8   0  11   29.88    0.72
  -8   0 -11   31.20    0.61
  -8   0 -11   31.69    0.73
   8  -8 -11   20.26    0.74
   8  -3  11   76.05    0.75
  -3  -5  11   91.44    0.81
  -5   8  11   81.84    0.83
  -3  -5  11   84.72    0.78
  -8   3 -11   76.92    1.19
   3   5 -11   79.89    0.82
   5  -8 -11   73.12    0.95
  -8   3 -11   90.37    0.79
   5  -8 -11   73.20    0.82
   8  -6  11   74.71    0.80
  -2   8  11   71.29    0.79
  -6  -2  11   67.83    0.74
  -6  -2  11   68.95    0.75
   2  -8 -11   66.55    0.81
   1   8  11   31.11    0.67
   8  -9  11   24.57    0.60
  -9   1  11   21.61    0.63
  -1  -8 -11   24.71    0.72
  -1  -8 -11   22.07    0.62
   4   8  11   13.70    0.69
   8 -12  11    8.83    0.76
 -12   4  11    7.09    0.76
   8 -12  11   11.70    0.75
  -4  -8 -11    9.71    0.75
  12  -4 -11    6.87    1.10
  -4  -8 -11   12.82    0.63
   1 -10  11   30.44    0.91
   1 -10  11   36.92    0.83
   1 -10  11   25.86    0.68
 -10   9  11   20.79    0.84
  -9  -1 -11   27.13    0.72
  10  -9 -11   16.18    0.84
  -9  -1 -11   33.30    0.76
   9  -2  11   45.22    0.82
  -2  -7  11   48.04    0.74
  -2  -7  11   42.21    0.69
   7  -9 -11   29.59    0.69
  -9   2 -11   44.54    0.70
  -9   2 -11   44.66    0.93
   9  -5  11   30.78    0.72
  -4   9  11   28.29    0.71
  -5  -4  11   26.81    0.60
  -5  -4  11   25.29    0.58
   4  -9 -11   25.56    0.73
   9  -8  11   49.40    0.64
  -8  -1  11   48.78    0.72
  -8  -1  11   43.53    0.66
  -1   9  11   51.30    0.73
   1  -9 -11   47.49    0.78
 -11   2  11   11.58    0.78
 -11   2  11   10.44    0.70
   9 -11  11   15.99    0.62
   2   9  11   15.48    0.61
  -2  -9 -11   10.71    0.74
  -2  -9 -11   13.59    0.71
  -1  -9  11   23.64    1.41
  -1  -9  11   24.97    0.67
  -1  -9  11   29.55    0.75
  -9  10  11   21.29    0.78
 -10   1 -11   20.57    0.61
 -10   1 -11   27.87    0.86
   9 -10 -11   13.62    0.84
  -6  10  11   42.33    0.77
  -4  -6  11   43.41    0.63
  -4  -6  11   44.01    0.70
  10  -4  11   44.44    0.80
   4   6 -11   40.93    0.77
   6 -10 -11   31.93    0.79
   6 -10 -11   30.44    0.99
  10  -7  11   21.83    0.71
  -7  -3  11   19.11    0.59
  -3  10  11   18.59    0.66
  -7  -3  11   16.66    0.59
   3 -10 -11   16.22    0.71
   0  10  11   20.11    0.61
  10 -10  11   21.06    0.63
 -10   0  11   20.32    0.74
 -10   0  11   18.01    0.67
   0 -10 -11   18.07    0.63
  -3  -8  11   21.15    0.73
  11  -3  11   16.88    0.83
  -8  11  11   13.93    0.70
  -3  -8  11   18.01    0.65
 -11   3 -11   16.64    1.02
 -11   3 -11   17.11    1.04
   8 -11 -11    9.96    0.78
  11  -6  11   20.24    0.74
  -5  11  11   15.50    0.69
  -6  -5  11   16.24    0.62
  -6  -5  11   18.65    0.68
   5 -11 -11   13.62    0.73
   6   5 -11   16.33    0.71
  -2  11  11   10.29    0.60
  -9  -2  11    9.71    0.69
  11  -9  11   10.48    0.63
  -9  -2  11   12.03    0.73
   2 -11 -11    9.69    0.72
  12  -5  11   10.56    0.80
  -5  -7  11    9.76    0.60
  -5  -7  11   11.24    0.64
   5   7 -11   10.48    0.78
   7 -12 -11    5.45    0.77
  12  -8  11    9.59    0.66
  -4  12  11    7.87    0.75
  -8  -4  11    8.93    0.63
  -8  -4  11    9.25    0.71
   4 -12 -11    7.25    0.66
   0   0  12    4.17    0.66
   0   0 -12    3.55    0.62
   1   1  12  144.83    0.90
   1  -2  12  125.23    0.77
   1  -2  12  134.60    1.05
   1  -2  12  138.10    1.03
  -2   1  12  146.53    0.99
   1   1  12  145.50    0.97
   2  -1 -12  138.25    0.91
   2  -1 -12  125.25    1.01
  -1  -1 -12  117.97    0.82
  -1  -1 -12  149.68    0.98
  -1   2 -12  139.94    1.04
   2  -1 -12  138.97    0.96
   2  -1  12    1.38    0.65
   2  -1  12    0.87    0.57
  -1   2  12    4.83    0.80
  -1  -1  12    1.98    0.62
   2  -1  12    2.33    0.88
   1   1 -12    2.06    0.67
   1  -2 -12    5.16    0.76
   1  -2 -12    3.67    0.75
   1   1 -12    1.69    0.93
  -2   1 -12    0.95    0.77
  -2   1 -12    1.56    0.77
   1   1 -12    1.05    0.60
   2  -4  12   46.23    0.63
   2   2  12   54.44    0.69
  -4   2  12   52.18    0.73
   2  -4  12   54.29    0.88
   2   2  12   51.27    0.81
   2  -4  12   57.69    0.97
  -2  -2 -12   56.22    0.84
  -2  -2 -12   47.43    0.71
   4  -2 -12   53.35    0.79
   3   0  12   93.68    0.89
  -3   3  12   84.23    0.81
   0  -3  12   83.93    1.11
   0  -3  12   74.27    0.77
   3  -3 -12   83.77    0.82
  -3   0 -12   82.35    0.92
  -3   0 -12   84.62    0.77
   0   3 -12   90.86    1.12
   3  -3 -12   75.19    0.74
  -3   0  12   51.30    0.83
   3  -3  12   46.93    0.72
   3  -3  12   54.19    0.86
   3  -3  12   52.45    1.00
   0   3  12   53.07    0.81
   3   0 -12   39.89    0.99
  -3   3 -12   42.41    0.72
   0  -3 -12   42.12    0.70
   3   0 -12   45.93    0.67
  -3   3 -12   51.47    1.03
   0  -3 -12   49.93    0.81
   3   0 -12   43.14    0.62
   3  -6  12   23.34    0.70
  -6   3  12   23.99    0.78
   3  -6  12   23.74    0.84
   3  -6  12   25.00    0.70
   3  -6  12   24.19    0.89
   3   3  12   24.76    0.60
  -3  -3 -12   25.00    0.75
  -3  -3 -12   20.69    0.61
   6  -3 -12   21.26    0.60
   1  -5  12   25.62    0.89
  -5   4  12   24.54    0.69
   4   1  12   28.23    0.75
   1  -5  12   22.30    0.71
  -4  -1 -12   24.85    0.65
  -4  -1 -12   24.57    0.75
   5  -4 -12   25.34    0.71
   4  -2  12   75.94    0.85
   4  -2  12   70.81    0.98
  -2   4  12   68.04    0.84
  -2  -2  12   69.35    0.81
   2  -4 -12   57.35    0.69
  -4   2 -12   78.21    0.83
   2   2 -12   75.00    0.78
   2  -4 -12   65.22    0.83
   2   2 -12   64.90    1.26
  -4   2 -12   66.65    1.03
   1   4  12   13.95    0.70
   1   4  12   13.60    0.83
   4  -5  12   13.13    0.76
   4  -5  12   13.43    1.04
  -5   1  12   11.29    0.62
  -1  -4 -12   10.72    0.63
  -1  -4 -12   12.71    0.71
   5  -1 -12   10.83    0.57
   4  -8  12   12.12    0.64
  -8   4  12   12.48    0.74
   4   4  12   12.69    0.56
   4  -8  12   10.12    0.56
   4  -8  12   12.21    0.88
   4  -8  12   11.41    0.81
  -4  -4 -12   15.03    0.75
   8  -4 -12   11.57    0.64
  -4  -4 -12   13.00    0.65
   5   2  12   26.00    0.69
  -7   5  12   21.30    0.89
   2  -7  12   18.67    0.70
   2  -7  12   22.91    0.78
   2  -7  12   19.52    0.67
  -5  -2 -12   23.78    0.63
  -5  -2 -12   18.32    0.57
   7  -5 -12   19.62    0.74
   5  -1  12    6.99    0.77
  -4   5  12    4.94    0.74
   5  -1  12    5.61    0.82
  -1  -4  12    4.96    0.70
  -1  -4  12    5.74    0.96
   1   4 -12    6.03    0.69
  -5   1 -12    3.93    0.75
   4  -5 -12    5.44    0.71
  -5   1 -12    5.43    0.73
   4  -5 -12    5.80    0.68
  -1   5  12   35.19    0.63
   5  -4  12   34.26    1.18
   5  -4  12   32.74    0.65
  -4  -1  12   32.45    0.64
   1  -5 -12   33.38    0.64
  -5   4 -12   32.68    0.63
  -5   4 -12   33.84    1.19
   5  -7  12    9.79    0.61
   2   5  12   11.31    0.82
   5  -7  12   10.44    0.69
   5  -7  12    9.88    1.31
  -7   2  12   12.46    0.76
   5  -7  12    8.85    1.21
   2   5  12   12.26    0.67
  -2  -5 -12   11.18    0.63
  -2  -5 -12   10.48    0.58
   5 -10  12    5.58    0.95
   5 -10  12    7.24    0.67
   5   5  12    7.16    0.54
   5 -10  12    4.76    0.96
   5 -10  12    4.28    0.72
  -5  -5 -12    5.24    0.59
  10  -5 -12    4.41    0.71
  -5  -5 -12    6.97    0.64
   3  -9  12   19.33    0.69
   3  -9  12   17.30    0.71
   6   3  12   23.17    0.65
   3  -9  12   19.23    0.74
  -6  -3 -12   19.68    0.62
   9  -6 -12   15.25    0.68
  -6  -3 -12   21.15    0.68
   0  -6  12   13.07    0.86
   6   0  12   14.84    0.67
   0  -6  12   14.94    0.68
  -6   6  12   11.80    0.69
   0  -6  12   14.05    0.63
  -6   0 -12   16.89    0.72
  -6   0 -12   14.07    0.79
   6  -6 -12   11.94    0.71
   6  -3  12   33.06    0.66
   6  -3  12   30.58    1.06
  -3  -3  12   30.25    0.61
  -3   6  12   31.00    0.62
  -6   3 -12   32.66    1.10
   3  -6 -12   29.86    0.62
   3   3 -12   32.58    0.62
  -6   3 -12   37.71    0.73
   3  -6 -12   29.54    0.76
   0   6  12    0.79    0.64
   6  -6  12    1.14    0.59
  -6   0  12    0.62    0.57
   0  -6 -12    0.20    0.56
  -9   3  12   22.26    0.67
   3   6  12   30.02    0.67
   3   6  12   25.17    0.93
   6  -9  12   30.42    0.71
   6  -9  12   23.35    0.64
  -3  -6 -12   26.03    0.73
   9  -3 -12   23.13    0.93
  -3  -6 -12   28.12    0.69
   6 -12  12    1.57    1.28
   6   6  12    3.26    1.03
 -12   6  12    1.67    0.79
   6 -12  12    2.94    0.73
   6 -12  12    2.10    1.19
   6   6  12    2.16    0.72
  -6  -6 -12    2.77    0.73
  12  -6 -12    1.96    0.86
  -6  -6 -12    3.84    0.70
   4 -11  12    0.48    0.81
   4 -11  12    0.61    0.67
 -11   7  12    1.06    0.86
   4 -11  12    0.04    0.78
   7   4  12    0.59    0.66
  -7  -4 -12   -0.22    0.67
  -7  -4 -12    0.82    0.68
   7   1  12   17.81    0.67
   1  -8  12   15.66    0.69
   1  -8  12   16.16    0.77
   1  -8  12   16.20    0.64
  -7  -1 -12   18.61    0.68
  -7  -1 -12   17.41    0.70
   8  -7 -12   11.66    0.70
   7  -2  12    1.58    0.85
  -2  -5  12    1.13    0.70
  -2  -5  12    1.20    0.66
   7  -2  12    3.89    0.76
  -5   7  12    0.73    0.59
   5  -7 -12    1.81    0.58
  -7   2 -12    1.87    0.81
  -7   2 -12    1.68    0.69
   2   5 -12    1.48    0.53
   5  -7 -12    0.77    0.65
  -2   7  12   39.67    0.63
   7  -5  12   37.95    0.64
  -5  -2  12   34.32    0.60
   2  -7 -12   36.56    0.64
   7  -8  12   14.66    0.68
   1   7  12   13.82    0.65
  -8   1  12   13.60    0.60
  -1  -7 -12   13.06    0.61
  -1  -7 -12   13.31    0.67
   7 -11  12    2.42    0.69
 -11   4  12    3.91    0.79
   7 -11  12    5.29    0.71
   4   7  12    4.85    0.64
  -4  -7 -12    4.76    0.61
  11  -4 -12    3.39    0.98
  -4  -7 -12    5.04    0.68
   2 -10  12    6.54    0.75
   8   2  12    6.93    0.65
   2 -10  12    6.50    0.70
 -10   8  12    5.38    0.81
   2 -10  12    4.74    0.64
  -8  -2 -12    5.18    0.57
  10  -8 -12    2.29    0.66
  -8  -2 -12    5.38    0.73
   8  -1  12   14.39    0.77
  -1  -7  12   13.02    1.19
  -1  -7  12   14.83    0.67
  -1  -7  12   12.27    0.63
  -7   8  12   13.31    0.76
   8  -1  12   15.30    0.75
  -8   1 -12   14.36    0.71
  -8   1 -12   14.56    0.78
   7  -8 -12   13.05    0.72
  -4   8  12   41.07    0.74
   8  -4  12   39.75    0.76
  -4  -4  12   38.40    0.74
  -4  -4  12   33.47    0.59
   4  -8 -12   34.33    0.74
  -8   4 -12   37.10    0.61
  -1   8  12   22.82    0.67
   8  -7  12   22.15    0.73
  -7  -1  12   18.13    0.59
   1  -8 -12   19.72    0.71
   2   8  12   10.17    0.56
   8 -10  12   10.88    0.59
 -10   2  12   11.53    0.75
  -2  -8 -12   10.17    0.60
  -2  -8 -12   10.46    0.58
   0  -9  12   21.36    1.03
   0  -9  12   16.28    0.55
  -9   9  12   12.21    0.75
   0  -9  12   19.12    0.61
  -9   0 -12   22.18    0.69
  -9   0 -12   21.35    0.75
   9  -9 -12    9.77    0.72
   9  -3  12   10.09    0.62
  -6   9  12    8.18    0.71
  -3  -6  12    8.75    0.53
  -3  -6  12   11.27    0.68
   3   6 -12    8.36    0.66
  -9   3 -12    8.56    0.96
   6  -9 -12    6.54    0.62
  -9   3 -12    7.73    0.57
   6  -9 -12    9.68    0.82
  -6  -3  12    2.89    0.64
   9  -6  12    2.07    0.70
  -3   9  12    0.94    0.54
  -6  -3  12    2.30    0.66
   3  -9 -12    1.42    0.64
   9  -9  12    3.38    0.57
   0   9  12    4.38    0.54
  -9   0  12    4.10    0.63
  -9   0  12    2.34    0.57
   0  -9 -12    2.43    0.57
  10  -2  12    2.80    0.76
  -2  -8  12    3.21    0.58
  -2  -8  12    2.95    0.54
 -10   2 -12    2.42    0.85
 -10   2 -12    2.43    0.54
   8 -10 -12    0.28    0.70
  -5  -5  12    3.53    0.66
  10  -5  12    4.40    0.70
  -5  10  12    5.14    0.69
  -5  -5  12    3.45    0.55
   5   5 -12    5.17    0.69
   5 -10 -12    4.21    0.67
  10  -8  12    8.41    0.60
  -2  10  12    6.22    0.68
  -8  -2  12    6.21    0.70
  -8  -2  12    8.37    0.70
   2 -10 -12    7.72    0.67
  11  -4  12   15.21    0.81
  -4  -7  12   16.14    0.76
  -4  -7  12   13.92    0.70
   7 -11 -12    9.54    0.77
   7 -11 -12    8.92    0.99
   4   7 -12   11.79    0.80
  11  -7  12    2.20    0.70
  -4  11  12    1.85    0.69
  -7  -4  12    2.36    0.70
  -7  -4  12    2.27    0.68
   4 -11 -12    2.01    0.59
  12  -6  12    3.06    0.80
  -6  -6  12    1.65    0.63
  -6  12  12    1.92    0.62
  -6  -6  12    2.48    0.69
   6 -12 -12    1.73    0.75
   6   6 -12    2.61    0.73
   0  -1  13  135.96    1.00
  -1   1  13  122.77    0.86
   1   0  13  138.30    1.01
   1   0  13  112.93    0.76
   1  -1 -13  131.17    0.88
  -1   0 -13  147.45    0.98
   0   1 -13  135.69    1.04
  -1   0 -13  134.48    1.01
   0   1 -13  139.54    0.98
   1  -1 -13  134.70    0.95
   1  -3  13   71.40    0.94
   1  -3  13   66.08    0.93
  -3   2  13   68.05    0.74
   2   1  13   75.94    0.81
   1  -3  13   64.27    0.66
   2   1  13   68.16    0.75
  -2  -1 -13   78.60    0.86
  -2  -1 -13   67.63    0.87
  -1   3 -13   70.47    0.94
  -1   3 -13   75.92    0.96
   3  -2 -13   69.43    0.79
   3  -2 -13   70.82    0.76
   2  -2  13   93.55    0.72
   2  -2  13  112.49    0.97
   2  -2  13  105.28    1.00
   0   2  13   98.69    0.79
  -2   0  13  109.95    0.94
   2   0 -13  113.17    0.83
   0  -2 -13   92.61    0.77
   0  -2 -13   96.86    0.78
   2   0 -13  102.21    1.15
   2   0 -13  106.88    0.89
  -2   2 -13  101.28    0.96
   3   2  13   28.97    0.72
  -5   3  13   31.07    0.81
   2  -5  13   28.74    0.79
   3   2  13   36.38    0.77
   2  -5  13   30.67    0.86
   2  -5  13   32.08    0.72
  -3  -2 -13   35.04    0.77
  -3  -2 -13   30.45    0.77
   5  -3 -13   25.48    0.60
   3  -1  13  123.53    0.95
  -2   3  13  105.32    0.81
   3  -1  13  116.57    0.97
  -1  -2  13  119.51    0.94
   2  -3 -13  116.69    0.89
  -3   1 -13  114.05    1.07
   1   2 -13  104.23    0.72
   2  -3 -13  114.38    0.89
  -3   1 -13  106.64    0.79
   1   2 -13  117.74    1.24
   1   2 -13  123.20    0.94
  -4   1  13   51.95    0.72
   1   3  13   61.76    0.79
   3  -4  13   56.66    0.84
   3  -4  13   57.92    1.00
   3  -4  13   59.15    0.75
   1   3  13   55.92    0.82
   4  -1 -13   52.78    0.99
  -1  -3 -13   60.23    0.85
  -1  -3 -13   51.12    0.68
   4  -1 -13   50.45    0.68
  -7   4  13   70.27    0.89
   3  -7  13   70.26    0.80
   3  -7  13   67.81    0.94
   3  -7  13   61.15    0.66
   4   3  13   82.62    0.79
   3  -7  13   70.65    0.96
  -4  -3 -13   72.93    0.73
  -4  -3 -13   62.10    0.68
   7  -4 -13   63.12    0.78
   0  -4  13   64.88    1.04
   4   0  13   80.41    0.93
  -4   4  13   65.66    0.78
   0  -4  13   68.79    0.82
  -4   0 -13   64.94    0.85
  -4   0 -13   67.96    0.71
   4  -4 -13   55.06    0.71
   4  -4 -13   68.41    0.79
   4  -3  13  196.93    0.92
   4  -3  13  218.11    1.32
  -1   4  13  230.95    1.02
  -3  -1  13  194.81    0.92
   1  -4 -13  212.62    1.00
   3   1 -13  216.85    1.67
  -4   3 -13  255.57    1.08
   3   1 -13  218.19    1.05
  -4   3 -13  207.63    1.33
   3   1 -13  232.94    0.98
   2   4  13  116.09    0.91
  -6   2  13  114.07    0.84
   4  -6  13  124.76    0.84
   4  -6  13  119.14    1.26
   4  -6  13  132.45    0.89
   2   4  13  126.14    0.78
   4  -6  13  118.18    1.25
  -2  -4 -13  120.57    0.82
  -2  -4 -13  122.12    0.87
   6  -2 -13  105.67    0.77
  -9   5  13   51.96    0.90
   4  -9  13   52.83    0.74
   5   4  13   64.06    0.76
   4  -9  13   51.38    0.91
   4  -9  13   50.77    0.98
  -5  -4 -13   58.62    0.82
   9  -5 -13   39.66    0.68
  -5  -4 -13   58.10    0.75
   1  -6  13  100.79    1.00
  -6   5  13  105.26    1.00
   1  -6  13   98.65    0.84
   5   1  13  116.99    0.87
   1  -6  13  100.79    0.83
  -5  -1 -13  116.19    0.90
  -5  -1 -13  101.56    0.88
   6  -5 -13   84.75    0.78
   5  -2  13  108.99    0.90
   5  -2  13   97.54    1.00
  -3   5  13  105.28    0.89
  -2  -3  13  104.92    0.85
  -5   2 -13   95.79    1.05
   2   3 -13   93.86    0.73
   3  -5 -13   92.56    0.86
  -5   2 -13  101.58    0.75
   3  -5 -13   89.36    0.74
   0   5  13   51.55    0.66
   5  -5  13   55.77    0.79
   5  -5  13   45.50    1.25
  -5   0  13   49.04    0.69
   5   0 -13   48.09    1.55
   0  -5 -13   53.93    0.78
  -8   3  13   11.09    0.63
   5  -8  13   10.98    1.05
   5  -8  13   13.09    0.64
   5  -8  13   11.92    0.58
   5  -8  13   10.19    0.99
   3   5  13   14.06    0.79
   3   5  13   13.60    0.56
  -3  -5 -13   12.93    0.61
  -3  -5 -13   11.94    0.57
   6   5  13   13.51    0.68
   5 -11  13   14.80    0.73
   5 -11  13   12.64    1.03
   5 -11  13    8.67    1.02
  -6  -5 -13   10.38    0.73
  11  -6 -13    7.33    0.84
  -6  -5 -13   13.96    0.70
   2  -8  13   41.37    0.82
   2  -8  13   40.49    0.81
  -8   6  13   36.25    0.90
   6   2  13   41.26    0.69
   2  -8  13   37.51    0.76
  -6  -2 -13   41.40    0.76
  -6  -2 -13   38.21    0.73
   8  -6 -13   28.42    0.75
   6  -1  13   71.47    0.92
  -1  -5  13   58.45    1.22
  -1  -5  13   66.69    0.76
  -5   6  13   62.73    0.76
  -1  -5  13   64.28    0.73
   6  -1  13   67.37    0.85
  -6   1 -13   58.51    0.84
   5  -6 -13   56.76    0.72
  -6   1 -13   69.37    0.81
   6  -4  13   31.11    0.66
   6  -4  13   31.50    1.34
  -2   6  13   34.67    0.77
  -4  -2  13   33.02    0.73
   2  -6 -13   29.89    0.64
  -6   4 -13   30.97    0.64
  -6   4 -13   32.53    1.28
   4   2 -13   34.62    0.70
   6  -7  13   33.24    0.71
  -7   1  13   29.57    0.63
   1   6  13   33.91    0.69
  -1  -6 -13   32.35    0.76
   7  -1 -13   28.95    1.72
  -1  -6 -13   28.18    0.61
   7  -1 -13   26.50    1.75
   4   6  13   11.87    0.90
   6 -10  13   10.84    0.68
 -10   4  13    8.71    0.76
   6 -10  13   10.74    0.70
   4   6  13   10.41    0.55
  -4  -6 -13   11.45    0.69
  10  -4 -13    8.74    0.87
  -4  -6 -13   10.72    0.65
   3 -10  13   23.54    0.74
   7   3  13   25.90    0.69
   3 -10  13   26.78    0.82
   3 -10  13   20.57    0.78
  -7  -3 -13   21.67    0.73
  10  -7 -13   14.30    0.73
  -7  -3 -13   23.91    0.71
  -7   7  13   14.87    0.81
   0  -7  13   15.10    0.62
   0  -7  13   17.84    0.69
   7   0  13   20.21    0.73
   0  -7  13   17.01    0.98
  -7   0 -13   18.24    0.60
  -7   0 -13   14.81    0.70
   7  -7 -13   11.45    0.59
   7  -3  13   23.69    0.93
  -3  -4  13   29.27    0.71
  -3  -4  13   29.95    0.71
  -4   7  13   26.48    0.64
   7  -3  13   26.56    0.65
   4  -7 -13   25.18    0.63
  -7   3 -13   26.02    1.00
   4  -7 -13   25.36    0.80
  -7   3 -13   33.88    0.74
   7  -6  13   62.40    0.76
  -1   7  13   51.79    0.66
  -6  -1  13   53.68    0.75
   1  -7 -13   53.09    0.76
   7  -9  13   21.00    0.66
   7  -9  13   20.66    0.60
  -9   2  13   21.19    0.73
   2   7  13   24.75    0.70
  -2  -7 -13   18.41    0.62
   9  -2 -13   17.56    1.72
  -2  -7 -13   20.36    0.69
   8   1  13   10.50    0.65
   1  -9  13    8.15    0.82
   1  -9  13    7.14    0.61
   1  -9  13    9.98    0.68
  -8  -1 -13   10.51    0.67
  -8  -1 -13    9.84    0.69
   9  -8 -13    5.37    0.71
  -2  -6  13   44.58    0.74
   8  -2  13   45.16    0.79
  -2  -6  13   41.02    0.69
  -6   8  13   39.21    0.80
   8  -2  13   39.90    0.83
   6  -8 -13   33.15    0.77
  -8   2 -13   35.70    0.87
   6  -8 -13   37.02    0.80
  -8   2 -13   38.55    0.63
  -3   8  13   14.96    0.57
   8  -5  13   14.74    0.59
  -5  -3  13   16.08    0.68
  -5  -3  13   14.23    0.56
   3  -8 -13   13.68    0.58
   5   3 -13   15.88    0.66
   8  -8  13   42.08    0.65
   0   8  13   43.34    0.62
  -8   0  13   34.09    0.67
   0  -8 -13   42.90    0.74
   8 -11  13   10.59    0.73
 -11   3  13    6.47    0.69
   8 -11  13   14.13    0.75
   3   8  13   12.18    0.60
  -3  -8 -13    9.53    0.64
  -3  -8 -13   11.65    0.62
   2 -11  13   14.47    0.88
   2 -11  13   16.63    0.81
 -11   9  13    7.28    0.85
   2 -11  13    9.06    0.69
  -9  -2 -13   11.60    0.73
  -9  -2 -13   14.71    0.79
  11  -9 -13    6.29    0.80
  -1  -8  13   23.24    0.61
  -1  -8  13   24.60    0.69
  -9   1 -13   26.73    0.88
  -9   1 -13   23.98    0.61
   8  -9 -13   13.44    0.64
  -5   9  13   48.91    0.68
  -4  -5  13   60.92    0.78
  -4  -5  13   56.21    0.76
   9  -4  13   65.72    0.81
   5  -9 -13   39.70    0.71
  -9   4 -13   55.41    0.66
   4   5 -13   55.84    0.78
  -7  -2  13   34.81    0.71
   9  -7  13   36.12    0.65
  -2   9  13   31.24    0.62
  -7  -2  13   30.13    0.63
   2  -9 -13   30.15    0.64
   1   9  13   17.70    0.62
 -10   1  13   16.59    0.76
   9 -10  13   26.26    0.77
 -10   1  13   16.93    0.71
  -1  -9 -13   15.80    0.66
  -1  -9 -13   20.97    0.73
   0 -10  13   12.88    1.26
   0 -10  13   16.38    0.79
   0 -10  13    8.62    0.67
 -10  10  13    9.18    0.82
 -10   0 -13   10.87    0.74
 -10   0 -13   12.36    0.77
  10 -10 -13    5.08    0.76
  -7  10  13   22.66    0.73
  10  -3  13   25.69    0.82
  -3  -7  13   28.83    0.76
  -3  -7  13   24.78    0.67
 -10   3 -13   21.12    1.13
   7 -10 -13   16.71    0.90
 -10   3 -13   27.17    0.69
   7 -10 -13   14.77    0.66
  10  -6  13   26.63    0.73
  -6  -4  13   22.12    0.62
  -4  10  13   20.68    0.72
  -6  -4  13   19.55    0.60
   4 -10 -13   17.58    0.73
  -9  -1  13   18.39    0.74
  10  -9  13   17.55    0.63
  -9  -1  13   14.72    0.63
  -1  10  13   15.94    0.62
   1 -10 -13   14.51    0.63
  -9  11  13    8.28    0.77
  -2  -9  13   11.39    0.70
  -2  -9  13   15.19    0.81
 -11   2 -13   12.76    0.96
 -11   2 -13   10.89    0.71
   9 -11 -13    5.96    0.77
  11  -5  13   15.55    0.80
  -6  11  13   12.32    0.63
  -5  -6  13   16.29    0.73
  -5  -6  13   13.99    0.67
   5   6 -13   15.26    0.76
   6 -11 -13    8.75    0.66
  -8  -3  13   11.34    0.73
  11  -8  13   12.31    0.66
  -3  11  13    9.87    0.74
  -8  -3  13   10.83    0.72
   3 -11 -13    7.45    0.64
  -1   0  14   89.80    0.90
   1  -1  14   90.46    0.97
   1  -1  14   88.02    0.80
   0   1  14   91.33    0.93
   0  -1 -14   74.09    0.78
   1   0 -14   75.77    0.68
   1   0 -14   96.52    1.04
   1   0 -14   74.26    0.73
  -1   1 -14   81.72    0.89
   0  -1 -14   84.61    0.88
   2   0  14   14.27    0.56
   0  -2  14   15.43    0.80
  -2   2  14   15.03    0.64
   2   0  14   14.23    0.81
  -2   0 -14   14.39    0.75
   2  -2 -14   11.97    0.56
  -2   0 -14   16.00    0.75
   0   2 -14   14.11    0.80
   0   2 -14   12.80    0.63
   2  -2 -14   13.83    0.71
   2  -3  14   19.91    0.68
   2  -3  14   19.86    0.81
  -3   1  14   20.93    0.78
   2  -3  14   21.22    0.89
   1   2  14   19.83    0.64
   1   2  14   20.31    0.74
   3  -1 -14   21.15    0.69
   3  -1 -14   20.48    0.91
  -1  -2 -14   18.30    0.65
  -1  -2 -14   19.65    0.72
  -2   3 -14   18.67    0.79
   3  -1 -14   17.14    0.59
   3   1  14   49.16    0.79
   1  -4  14   42.94    0.81
   3   1  14   48.34    0.75
   1  -4  14   38.63    0.86
  -4   3  14   43.17    0.69
   4  -3 -14   45.42    0.75
  -3  -1 -14   43.68    0.66
  -3  -1 -14   42.84    0.79
   4  -3 -14   38.15    0.62
   3  -2  14   11.14    0.56
   3  -2  14   12.82    0.79
  -2  -1  14   11.53    0.62
   3  -2  14   13.32    0.89
  -1   3  14   12.74    0.75
   2   1 -14   11.64    0.67
   2   1 -14   11.88    0.92
  -3   2 -14   13.65    0.76
   1  -3 -14   11.03    0.74
   1  -3 -14   10.25    0.63
   2   1 -14   10.40    0.59
  -3   2 -14   10.16    0.75
   3  -5  14   29.58    0.61
   2   3  14   32.03    0.74
  -5   2  14   29.38    0.67
   3  -5  14   33.92    0.89
   3  -5  14   32.88    0.76
   2   3  14   37.04    0.76
  -2  -3 -14   30.17    0.65
  -2  -3 -14   28.67    0.64
   5  -2 -14   27.55    0.61
   2  -6  14   17.66    0.79
  -6   4  14   16.78    0.84
   2  -6  14   15.25    0.69
   4   2  14   18.02    0.68
   2  -6  14   17.83    0.77
  -4  -2 -14   19.73    0.75
  -4  -2 -14   14.78    0.70
   6  -4 -14   15.16    0.69
   4  -1  14   50.09    0.82
   4  -1  14   53.48    0.84
  -3   4  14   53.72    0.82
  -1  -3  14   43.52    0.68
   3  -4 -14   42.96    0.66
   3  -4 -14   39.87    0.64
  -4   1 -14   49.25    0.93
  -4   1 -14   55.82    0.78
   4  -4  14   32.49    0.57
   4  -4  14   41.68    1.05
  -4   0  14   39.51    0.77
   0   4  14   38.01    0.61
   4  -4  14   45.35    0.80
   0  -4 -14   36.87    0.66
   4   0 -14   34.96    1.04
   0  -4 -14   35.85    0.62
  -4   4 -14   46.52    0.80
   4   0 -14   39.09    0.73
  -4   4 -14   42.45    1.04
   4   0 -14   41.19    0.70
   4  -7  14    5.80    0.63
   3   4  14    6.02    0.68
   4  -7  14    5.97    0.87
  -7   3  14    7.24    0.77
   4  -7  14    5.94    0.69
   4  -7  14    5.80    0.87
   3   4  14    5.39    0.65
  -3  -4 -14    6.75    0.71
  -3  -4 -14    5.11    0.56
   7  -3 -14    5.33    0.56
   3  -8  14    2.25    0.66
   3  -8  14    2.32    0.68
  -8   5  14    1.15    0.77
   5   3  14    2.28    0.63
   3  -8  14    2.01    0.72
  -5  -3 -14    2.16    0.69
  -5  -3 -14    3.31    0.65
   8  -5 -14    1.46    0.54
   0  -5  14   20.61    0.91
  -5   5  14   26.03    0.83
   5   0  14   23.48    0.71
   0  -5  14   22.02    0.69
  -5   0 -14   20.30    0.72
  -5   0 -14   20.08    0.62
   5  -5 -14   21.36    0.74
   5  -3  14   -0.05    0.60
   5  -3  14    1.24    0.91
  -2   5  14    0.16    0.58
  -3  -2  14    0.32    0.54
   3   2 -14    0.11    0.65
   2  -5 -14    0.99    0.57
  -5   3 -14    0.48    0.59
  -5   3 -14    0.49    0.78
   5  -6  14   30.99    0.67
   5  -6  14   37.90    0.78
   1   5  14   38.71    0.72
  -6   1  14   35.81    0.75
   5  -6  14   35.30    1.31
   5  -6  14   28.40    1.22
  -1  -5 -14   34.17    0.65
   6  -1 -14   31.60    1.12
  -1  -5 -14   37.02    0.73
   4   5  14   12.18    0.81
   5  -9  14    7.41    0.98
   4   5  14   10.92    0.67
  -9   4  14    8.99    0.74
   5  -9  14   11.55    0.70
   5  -9  14    9.94    1.03
   5  -9  14    9.74    0.68
  -4  -5 -14    9.35    0.60
  -4  -5 -14    9.97    0.57
   4 -10  14   11.82    0.77
 -10   6  14    8.32    0.83
   4 -10  14    8.27    0.79
   6   4  14    9.83    0.56
   4 -10  14    7.91    0.86
  -6  -4 -14    9.56    0.69
  -6  -4 -14    9.82    0.59
  10  -6 -14    5.66    0.70
   1  -7  14    8.08    0.67
   1  -7  14    8.34    0.78
   6   1  14    7.89    0.68
  -7   6  14    8.14    0.81
   1  -7  14    8.18    0.62
  -6  -1 -14    8.48    0.57
  -6  -1 -14    6.64    0.69
   7  -6 -14    6.28    0.67
   6  -2  14   41.72    0.68
  -4   6  14   40.07    0.68
  -2  -4  14   39.32    0.76
   6  -2  14   40.71    0.90
   4  -6 -14   35.64    0.72
   4  -6 -14   38.06    0.79
   2   4 -14   32.93    0.63
  -6   2 -14   39.61    0.98
  -6   2 -14   39.45    0.64
  -1   6  14   30.43    0.62
   6  -5  14   31.37    0.65
  -5  -1  14   31.54    0.72
   1  -6 -14   30.17    0.63
   6  -8  14   12.95    0.59
  -8   2  14   12.48    0.63
   2   6  14   14.41    0.56
   6  -8  14   12.94    0.63
  -2  -6 -14   14.67    0.71
  -2  -6 -14   14.12    0.68
   8  -2 -14   11.71    1.04
   5   6  14   11.36    0.96
 -11   5  14    7.16    0.83
   6 -11  14   10.73    0.72
   5   6  14   11.72    0.60
  -5  -6 -14    9.17    0.64
  11  -5 -14    6.15    0.95
  -5  -6 -14   11.04    0.74
   2  -9  14    8.50    0.79
  -9   7  14    7.71    0.86
   7   2  14    8.16    0.67
   2  -9  14    6.94    0.65
   2  -9  14   10.49    0.77
  -7  -2 -14    7.41    0.57
  -7  -2 -14   10.37    0.69
   9  -7 -14    4.30    0.58
   7  -1  14   33.68    0.66
  -1  -6  14   34.25    0.73
  -6   7  14   28.15    0.68
   7  -1  14   33.13    0.81
  -1  -6  14   27.77    0.60
  -7   1 -14   29.90    0.84
  -7   1 -14   36.22    0.73
   6  -7 -14   26.19    0.72
   6  -7 -14   26.39    0.72
  -3   7  14   23.04    0.60
   7  -4  14   18.19    1.23
   7  -4  14   23.65    0.64
  -4  -3  14   26.03    0.71
   4   3 -14   24.83    0.69
   3  -7 -14   22.19    0.71
  -7   4 -14   27.48    0.71
  -7   4 -14   23.31    1.33
   7  -7  14    8.02    0.59
   0   7  14    6.96    0.56
  -7   0  14    7.95    0.69
   0  -7 -14    7.49    0.68
   0  -7 -14    7.16    0.57
   7 -10  14    2.36    0.67
   3   7  14    2.84    0.55
   7 -10  14    3.14    0.71
 -10   3  14    1.51    0.77
  -3  -7 -14    2.99    0.72
  10  -3 -14    2.27    1.16
  -3  -7 -14    3.51    0.58
   8   3  14    7.05    0.71
   3 -11  14    6.87    0.88
   3 -11  14    6.32    0.79
 -11   8  14    6.15    0.89
   3 -11  14    5.27    0.81
  -8  -3 -14    4.21    0.75
  -8  -3 -14    6.87    0.72
  11  -8 -14    2.38    0.72
   0  -8  14    4.93    1.00
   0  -8  14    6.45    0.67
  -8   8  14    5.40    0.78
   0  -8  14    4.09    0.65
   8   0  14    5.59    0.72
  -8   0 -14    5.19    0.55
  -8   0 -14    5.36    0.68
   8  -8 -14    3.35    0.70
  -3  -5  14    2.12    0.57
   8  -3  14    2.09    0.83
   8  -3  14    0.68    0.72
  -3  -5  14    2.21    0.62
  -5   8  14    2.07    0.71
   5  -8 -14    1.72    0.73
   5  -8 -14    1.43    0.70
  -8   3 -14    1.83    0.94
  -8   3 -14    2.15    0.67
   8  -6  14    7.06    0.59
  -2   8  14    7.92    0.69
  -6  -2  14    7.99    0.68
   2  -8 -14    6.56    0.66
  -9   1  14    3.07    0.68
   8  -9  14    4.57    0.66
   1   8  14    3.74    0.68
  -1  -8 -14    3.30    0.71
  -1  -8 -14    2.83    0.57
   1 -10  14    7.46    0.95
   1 -10  14    7.87    0.81
   1 -10  14    5.23    0.69
   9   1  14    8.73    0.66
  -9  -1 -14    6.36    0.60
  -9  -1 -14    5.43    0.74
  10  -9 -14    2.61    0.72
   9  -2  14    5.20    0.61
  -2  -7  14    5.45    0.72
  -2  -7  14    4.48    0.63
  -7   9  14    3.32    0.70
  -9   2 -14    3.44    0.83
  -9   2 -14    3.88    0.67
   7  -9 -14    1.89    0.59
   7  -9 -14    3.86    0.64
   9  -5  14   17.33    0.63
  -4   9  14   13.75    0.61
  -5  -4  14   17.81    0.71
  -5  -4  14   17.10    0.67
   4  -9 -14   13.22    0.59
   9  -8  14    1.88    0.72
  -8  -1  14    2.23    0.57
  -1   9  14    2.52    0.56
  -8  -1  14    1.67    0.68
   1  -9 -14    3.15    0.71
  -1  -9  14   11.75    0.73
  -1  -9  14    7.57    0.68
 -10   1 -14    9.31    0.84
 -10   1 -14    8.34    0.70
   9 -10 -14    4.61    0.77
  10  -4  14    2.73    0.61
  -6  10  14    2.36    0.68
  -4  -6  14    3.48    0.66
  -4  -6  14    2.90    0.72
   6 -10 -14    2.17    0.60
   4   6 -14    2.99    0.57
  10  -7  14   13.23    0.64
  -3  10  14   10.88    0.69
  -7  -3  14   13.14    0.61
  -7  -3  14   12.19    0.62
   3 -10 -14   10.17    0.62
  11  -3  14    0.88    0.78
  -3  -8  14    3.53    0.75
  -3  -8  14    1.71    0.58
   8 -11 -14    0.91    0.81
 -11   3 -14    1.33    1.19
 -11   3 -14    2.40    1.11
   8 -11 -14    0.54    0.73
  11  -6  14    9.16    0.66
  -5  11  14    6.78    0.73
  -6  -5  14    6.83    0.61
  -6  -5  14    7.67    0.76
   5 -11 -14    4.35    0.72
   6   5 -14    8.14    0.79
   0   0  15    0.94    0.63
   0   0 -15    1.02    0.58
   1  -2  15    0.89    0.77
  -2   1  15    1.13    0.61
   1   1  15    1.38    0.73
   1   1  15    1.70    0.68
  -1  -1 -15    1.39    0.73
   2  -1 -15   -0.38    0.76
   2  -1 -15    1.39    0.67
  -1  -1 -15    0.65    0.76
  -1   2 -15    1.11    0.75
  -1   2 -15    1.14    0.72
   2  -1 -15    0.49    0.56
   2  -1  15   -0.66    0.54
  -1  -1  15   -0.80    0.75
  -1   2  15   -0.56    0.62
   2  -1  15    0.89    0.77
   1  -2 -15    0.21    0.74
   1   1 -15   -0.24    0.77
  -2   1 -15    1.02    0.61
   1   1 -15    0.79    0.57
   1  -2 -15    0.08    0.57
  -2   1 -15    1.09    0.72
   2   2  15   15.96    0.71
   2  -4  15   11.34    0.63
   2  -4  15   15.11    0.77
  -4   2  15   15.68    0.75
   2   2  15   16.27    0.74
   2  -4  15   13.25    0.57
   4  -2 -15   12.28    0.77
  -2  -2 -15   16.56    0.74
  -2  -2 -15   14.96    0.71
   4  -2 -15   13.31    0.54
  -2   4 -15   15.11    0.80
   4  -2 -15   15.17    0.68
   3   0  15   16.06    0.58
   0  -3  15   18.06    0.77
  -3   3  15   18.29    0.78
   3   0  15   17.76    0.74
   3  -3 -15   17.02    0.69
  -3   0 -15   16.71    0.72
  -3   0 -15   17.91    0.60
   0   3 -15   17.76    0.95
   3  -3 -15   14.96    0.58
   3  -3  15    9.16    0.64
  -3   0  15    9.33    0.71
   3  -3  15   10.46    0.79
   3  -3  15    8.84    0.77
   0   3  15   10.65    0.73
   3   0 -15    9.13    0.54
   0  -3 -15    8.46    0.62
   0  -3 -15   10.55    0.71
   3   0 -15    9.24    0.86
  -3   3 -15   11.69    0.76
   3   0 -15    9.07    0.66
  -3   3 -15    8.30    0.74
   3   3  15    0.76    0.63
  -6   3  15    0.68    0.62
   3  -6  15    0.92    0.68
   3   3  15    0.35    0.67
   3  -6  15    1.33    0.77
   3  -6  15    0.45    0.79
   3  -6  15    0.99    0.65
  -3  -3 -15    2.50    0.72
  -3  -3 -15    1.33    0.57
   6  -3 -15    0.73    0.55
   1  -5  15   -0.15    0.75
  -5   4  15    1.20    0.74
   4   1  15    1.53    0.69
   1  -5  15    0.61    0.69
  -4  -1 -15    0.78    0.69
  -4  -1 -15   -0.51    0.56
   5  -4 -15    0.47    0.66
   5  -4 -15    0.20    0.67
  -2  -2  15    1.41    0.72
   4  -2  15    0.31    0.53
   4  -2  15   -0.22    0.60
  -2   4  15    3.49    0.73
   4  -2  15   -0.01    0.71
   2  -4 -15    2.12    0.58
  -4   2 -15    0.70    0.59
   2   2 -15    0.40    0.88
   2   2 -15    1.20    0.64
  -4   2 -15   -0.03    0.78
  -5   1  15    4.42    0.71
   1   4  15    1.28    0.69
   4  -5  15    5.03    0.71
   4  -5  15    3.75    0.86
   4  -5  15    4.23    0.56
  -1  -4 -15    2.62    0.73
   5  -1 -15    5.26    0.93
  -1  -4 -15    4.40    0.72
   5  -1 -15    3.45    0.55
   4   4  15    0.43    0.76
   4  -8  15    0.43    0.76
   4  -8  15    0.67    0.81
  -8   4  15    0.77    0.60
   4  -8  15    1.02    0.67
   4   4  15    0.28    0.65
   4  -8  15   -0.18    0.53
  -4  -4 -15    1.21    0.67
  -4  -4 -15    0.51    0.59
   8  -4 -15    0.29    0.62
   2  -7  15    2.60    0.67
   2  -7  15    2.26    0.69
  -7   5  15    2.78    0.65
   5   2  15    4.05    0.64
   2  -7  15    3.58    0.73
  -5  -2 -15    3.83    0.70
  -5  -2 -15    2.35    0.55
   7  -5 -15    1.29    0.65
   5  -1  15    4.17    0.61
   5  -1  15    2.79    0.79
  -4   5  15    2.13    0.64
  -1  -4  15    3.07    0.65
  -5   1 -15    2.73    0.70
  -5   1 -15    3.19    0.71
   4  -5 -15    2.86    0.57
   4  -5 -15    3.22    0.64
   5  -4  15    0.65    0.96
   5  -4  15    1.07    0.72
  -1   5  15    0.89    0.55
  -4  -1  15    0.82    0.57
   1  -5 -15    2.49    0.65
  -5   4 -15    0.64    0.61
   4   1 -15    1.17    1.37
  -5   4 -15    0.75    0.88
   4   1 -15    1.39    0.54
  -7   2  15    0.98    0.69
   5  -7  15    0.44    0.99
   5  -7  15    2.28    0.72
   2   5  15    0.97    0.55
   5  -7  15    1.01    1.00
   5  -7  15    1.67    0.51
  -2  -5 -15    0.39    0.70
   7  -2 -15    0.38    0.86
  -2  -5 -15    1.08    0.56
   5   5  15    0.70    0.79
   5 -10  15    0.00    0.94
   5 -10  15    0.16    1.00
 -10   5  15    0.30    0.79
   5 -10  15    0.23    0.75
   5   5  15    0.32    0.64
  -5  -5 -15    0.96    0.59
  -5  -5 -15    0.36    0.70
   3  -9  15    3.17    0.70
  -9   6  15    2.71    0.82
   6   3  15    2.26    0.62
   3  -9  15    2.49    0.75
   3  -9  15    2.64    0.78
  -6  -3 -15    2.56    0.59
  -6  -3 -15    2.41    0.68
   9  -6 -15    2.42    0.66
   6   0  15    4.87    0.66
   0  -6  15    5.39    0.91
   0  -6  15    6.00    0.68
  -6   6  15    3.78    0.68
   0  -6  15    4.62    0.63
  -6   0 -15    4.17    0.68
  -6   0 -15    4.43    0.69
   6  -6 -15    3.05    0.67
   6  -3  15    2.51    0.60
   6  -3  15    2.10    0.89
  -3   6  15    2.30    0.69
  -3  -3  15    2.33    0.66
   3   3 -15    2.71    0.64
   3  -6 -15    2.03    0.57
  -6   3 -15    2.00    0.57
  -6   3 -15    2.25    0.89
  -6   0  15    1.11    0.56
   0   6  15    1.72    0.65
   6  -6  15    1.19    0.58
   0  -6 -15    1.50    0.68
   0  -6 -15    2.29    0.56
   6  -9  15    3.07    0.62
   6  -9  15    2.65    0.67
  -9   3  15    2.25    0.71
   3   6  15    3.17    0.53
  -3  -6 -15    2.98    0.69
  -3  -6 -15    3.52    0.55
   9  -3 -15    1.68    0.86
   4 -11  15    0.81    0.92
   4 -11  15    1.26    0.84
   7   4  15    1.49    0.70
   4 -11  15    0.28    0.93
  -7  -4 -15    0.51    0.70
  -7  -4 -15    0.10    0.75
   1  -8  15    2.74    0.87
   1  -8  15    3.32    0.72
  -8   7  15    4.35    0.80
   7   1  15    2.08    0.63
   1  -8  15    2.38    0.60
  -7  -1 -15    2.09    0.66
  -7  -1 -15    1.89    0.66
   8  -7 -15    1.82    0.66
   7  -2  15    1.20    0.60
  -2  -5  15    0.82    0.58
   7  -2  15   -0.75    0.74
  -5   7  15   -0.73    0.72
  -2  -5  15   -0.12    0.53
   5  -7 -15    1.00    0.69
  -7   2 -15    0.09    0.81
   5  -7 -15   -0.16    0.65
  -7   2 -15   -1.23    0.67
  -2   7  15   12.53    0.57
   7  -5  15   12.34    0.61
  -5  -2  15   11.33    0.58
   2  -7 -15   12.10    0.70
   5   2 -15   14.35    0.64
   7  -8  15    2.84    0.66
  -8   1  15    1.09    0.59
   7  -8  15    2.22    0.57
   1   7  15    2.58    0.55
  -1  -7 -15    2.40    0.69
  -1  -7 -15    0.60    0.57
 -11   4  15    1.66    0.81
   7 -11  15    1.92    0.77
   4   7  15    1.60    0.67
   7 -11  15    2.02    0.72
  -4  -7 -15    3.73    0.77
  11  -4 -15    1.02    1.14
  -4  -7 -15    2.11    0.69
   2 -10  15    2.00    0.84
   2 -10  15    3.59    0.74
   2 -10  15    2.49    0.65
   8   2  15    3.34    0.66
  -8  -2 -15    2.28    0.68
  -8  -2 -15    4.25    0.73
  10  -8 -15    1.90    0.69
   8  -1  15    3.53    0.73
  -7   8  15    2.61    0.64
  -1  -7  15    2.11    0.54
  -1  -7  15    4.59    0.66
  -8   1 -15    3.49    0.78
  -8   1 -15    3.69    0.65
   7  -8 -15    1.89    0.71
   7  -8 -15    3.14    0.63
  -4   8  15    1.56    0.57
   8  -4  15    1.34    0.70
  -4  -4  15    1.84    0.66
  -4  -4  15    1.56    0.63
   4   4 -15    1.53    0.66
   4  -8 -15    0.59    0.66
  -8   4 -15    1.65    0.66
  -8   4 -15    1.28    1.49
   8  -7  15    0.47    0.58
  -1   8  15   -0.32    0.56
  -7  -1  15    0.24    0.56
   1  -8 -15    0.45    0.69
 -10   2  15   -0.48    0.73
   2   8  15   -0.13    0.57
   8 -10  15    0.76    0.69
   8 -10  15   -0.08    0.64
  -2  -8 -15   -0.59    0.61
  -2  -8 -15   -0.62    0.69
   0  -9  15   -0.94    0.73
   0  -9  15    0.57    1.10
   9   0  15    0.83    0.68
  -9   9  15    1.30    0.80
   0  -9  15    0.95    0.72
  -9   0 -15    1.46    0.80
  -9   0 -15    1.13    0.66
   9  -9 -15    2.03    0.69
   9  -3  15   -0.89    0.70
  -3  -6  15    0.13    0.70
  -3  -6  15    0.37    0.62
  -6   9  15    0.41    0.68
   6  -9 -15   -0.75    0.58
  -9   3 -15   -0.20    1.01
   6  -9 -15    0.13    0.74
  -9   3 -15   -0.39    0.67
  -6  -3  15   -0.51    0.65
   9  -6  15   -0.27    0.68
  -3   9  15   -0.23    0.55
  -6  -3  15   -0.59    0.55
   3  -9 -15    0.28    0.65
   6   3 -15    0.66    0.62
   9  -9  15    0.60    0.73
   0   9  15    0.87    0.66
  -9   0  15   -0.32    0.59
   0  -9 -15    0.88    0.59
   0  -9 -15   -0.05    0.69
  -2  -8  15    1.48    0.72
  -2  -8  15    0.42    0.65
  -8  10  15   -0.53    0.74
   8 -10 -15    0.29    0.77
 -10   2 -15    0.29    0.95
 -10   2 -15    0.16    0.67
   8 -10 -15   -0.33    0.73
  10  -5  15    1.19    0.74
  -5  10  15   -0.71    0.58
  -5  -5  15    1.69    0.68
  -5  -5  15    0.27    0.55
   5 -10 -15   -0.57    0.68
  10  -8  15    1.72    0.61
  -8  -2  15    1.19    0.68
  -2  10  15    0.90    0.58
  -8  -2  15    0.43    0.60
   2 -10 -15    1.29    0.73
  11  -4  15    0.45    0.76
  -7  11  15    1.09    0.62
  -4  -7  15    0.79    0.77
  -4  -7  15    0.24    0.72
   7 -11 -15    0.58    0.74
  11  -7  15    2.52    0.79
  -7  -4  15    2.33    0.73
  -4  11  15    2.35    0.62
  -7  -4  15    2.84    0.75
   4 -11 -15    2.28    0.77
   0  -1  16   97.34    0.91
  -1   1  16   97.95    0.92
   1   0  16   84.29    0.79
   1   0  16   80.87    0.68
  -1   0 -16   82.45    0.77
   0   1 -16   90.93    0.90
   0   1 -16   90.95    0.88
   1  -1 -16   90.35    0.86
  -1   0 -16   76.22    0.76
   2   1  16   85.26    0.81
   1  -3  16   76.21    0.88
  -3   2  16   77.40    0.86
   1  -3  16   75.39    0.90
   2   1  16   84.30    0.85
  -2  -1 -16   72.36    0.72
   3  -2 -16   68.21    0.67
  -2  -1 -16   65.42    0.73
   3  -2 -16   73.95    0.86
  -1   3 -16   78.69    0.90
  -1   3 -16   77.84    0.86
   3  -2 -16   62.93    0.69
   2  -2  16   45.43    0.84
  -2   0  16   46.80    0.81
   2  -2  16   42.28    0.84
   0   2  16   47.42    0.81
   2  -2  16   37.80    0.60
   0  -2 -16   42.43    0.77
   2   0 -16   42.52    0.70
   0  -2 -16   39.05    0.69
   2   0 -16   36.05    0.83
   2   0 -16   41.39    0.76
  -2   2 -16   38.01    0.79
   3   2  16   48.09    0.76
   2  -5  16   46.02    0.82
   2  -5  16   48.24    0.81
   3   2  16   53.98    0.79
  -5   3  16   44.72    0.71
  -3  -2 -16   55.08    0.80
  -3  -2 -16   40.68    0.66
   5  -3 -16   40.23    0.64
   5  -3 -16   51.17    0.71
   3  -1  16   48.02    0.63
  -2   3  16   58.23    0.83
  -1  -2  16   48.44    0.70
   3  -1  16   58.19    0.84
   2  -3 -16   58.56    0.83
  -3   1 -16   63.89    0.80
   1   2 -16   54.23    0.96
   1   2 -16   55.08    0.80
   2  -3 -16   51.17    0.77
  -3   1 -16   51.14    0.81
   1   3  16  126.60    0.91
   3  -4  16  130.06    0.84
   3  -4  16  101.99    0.79
  -4   1  16  104.28    0.80
   3  -4  16  123.38    1.10
  -1  -3 -16  110.57    0.79
   4  -1 -16  113.57    1.11
  -1  -3 -16  118.61    0.91
   4  -1 -16  104.34    0.73
   4  -1 -16   97.10    0.76
   4   3  16   35.90    0.80
   3  -7  16   24.45    0.78
   3  -7  16   32.35    0.86
   3  -7  16   30.84    0.77
  -7   4  16   29.62    0.79
   4   3  16   36.25    0.73
  -4  -3 -16   30.10    0.64
  -4  -3 -16   31.72    0.73
   7  -4 -16   21.50    0.61
   4   0  16  102.90    0.83
   4   0  16  110.64    0.91
   0  -4  16   97.91    0.88
  -4   4  16  100.04    0.88
   4  -4 -16   95.26    0.81
  -4   0 -16   75.84    0.77
  -4   0 -16  115.13    0.88
   4  -4 -16   87.08    0.84
  -3  -1  16   31.16    0.76
   4  -3  16   31.09    0.78
   4  -3  16   32.21    0.67
   4  -3  16   32.12    0.93
  -1   4  16   29.64    0.76
   3   1 -16   32.12    0.71
   1  -4 -16   34.01    0.79
   1  -4 -16   29.23    0.73
   3   1 -16   23.87    0.90
  -4   3 -16   33.63    0.79
   3   1 -16   29.85    0.75
  -4   3 -16   26.93    0.89
   4  -6  16   26.57    0.67
  -6   2  16   26.55    0.73
   4  -6  16   23.03    0.63
   4  -6  16   22.04    0.96
   4  -6  16   27.51    1.01
   2   4  16   28.98    0.73
   2   4  16   26.45    0.72
   6  -2 -16   22.93    0.89
  -2  -4 -16   27.93    0.75
  -2  -4 -16   26.13    0.71
   6  -2 -16   23.65    0.70
   5   4  16   21.99    0.84
   5   4  16   19.47    0.71
   4  -9  16   13.52    0.94
   4  -9  16   20.98    0.76
  -9   5  16   14.03    0.78
   4  -9  16   20.70    0.91
  -5  -4 -16   19.44    0.74
  -5  -4 -16   17.47    0.74
   9  -5 -16   11.49    0.71
   1  -6  16   27.68    0.74
   1  -6  16   27.53    0.86
  -6   5  16   24.66    0.81
   5   1  16   30.00    0.73
   1  -6  16   24.12    0.74
  -5  -1 -16   26.10    0.75
  -5  -1 -16   28.89    0.62
   6  -5 -16   26.45    0.66
   6  -5 -16   20.45    0.61
   5  -2  16   34.73    0.67
   5  -2  16   39.30    0.87
  -2  -3  16   33.06    0.64
  -3   5  16   32.70    0.68
   2   3 -16   37.57    0.72
  -5   2 -16   37.73    0.63
   3  -5 -16   30.80    0.65
  -5   2 -16   32.47    0.79
  -5   0  16   36.89    0.66
   5  -5  16   32.75    0.58
   0   5  16   45.06    0.73
   5  -5  16   43.09    0.75
   5  -5  16   36.68    1.01
   0  -5 -16   46.12    0.76
   0  -5 -16   39.65    0.73
   5   0 -16   38.31    1.28
   5   0 -16   43.02    0.69
   5  -8  16   19.21    0.59
  -8   3  16   19.62    0.73
   5  -8  16   22.74    0.72
   5  -8  16   16.04    1.12
   3   5  16   20.32    0.58
   3   5  16   23.34    0.84
   5  -8  16   17.69    1.10
  -3  -5 -16   22.61    0.77
  -3  -5 -16   18.20    0.60
   2  -8  16   22.07    0.84
   6   2  16   19.75    0.71
  -8   6  16   15.87    0.84
   2  -8  16   18.54    0.73
   2  -8  16   16.56    0.77
  -6  -2 -16   21.29    0.70
  -6  -2 -16   17.77    0.71
   8  -6 -16   12.20    0.70
  -5   6  16   35.18    0.81
   6  -1  16   32.14    0.74
  -1  -5  16   34.02    0.73
   5  -6 -16   32.49    0.72
  -6   1 -16   29.17    0.76
  -6   1 -16   42.01    0.75
   5  -6 -16   26.64    0.62
   6  -4  16   79.48    0.84
  -2   6  16   70.01    0.78
   6  -4  16   58.78    1.14
  -4  -2  16   61.22    0.69
   2  -6 -16   67.37    0.79
  -6   4 -16   82.63    0.83
  -6   4 -16   63.30    1.16
   4   2 -16   72.31    0.76
   6  -7  16   41.93    0.69
   6  -7  16   45.68    0.77
   1   6  16   36.84    0.64
  -7   1  16   34.94    0.69
  -1  -6 -16   38.70    0.79
  -1  -6 -16   33.69    0.65
 -10   4  16   22.66    0.84
   6 -10  16   28.47    0.68
   4   6  16   28.61    0.72
   6 -10  16   25.05    0.79
  -4  -6 -16   28.42    0.79
  -4  -6 -16   25.68    0.66
  10  -4 -16   18.04    1.07
   7   3  16   14.63    0.70
   3 -10  16   20.18    0.89
 -10   7  16   11.18    0.90
   3 -10  16   18.67    0.91
   3 -10  16   10.99    0.84
  -7  -3 -16   14.32    0.66
  -7  -3 -16   16.07    0.77
  10  -7 -16    7.72    0.63
   0  -7  16   29.97    1.03
   0  -7  16   35.78    0.75
   7   0  16   30.98    0.73
  -7   7  16   25.16    0.89
   0  -7  16   29.62    0.71
  -7   0 -16   26.58    0.77
   7  -7 -16   28.64    0.68
  -7   0 -16   35.92    0.73
   7  -7 -16   19.14    0.73
   7  -3  16   38.15    0.68
   7  -3  16   35.30    1.01
  -4   7  16   33.71    0.67
  -3  -4  16   34.46    0.73
   4  -7 -16   29.20    0.64
   3   4 -16   35.16    0.73
  -7   3 -16   41.61    0.73
  -7   3 -16   30.04    0.97
   7  -6  16   30.55    0.75
  -1   7  16   23.22    0.62
  -6  -1  16   22.53    0.62
   1  -7 -16   22.49    0.62
   1  -7 -16   23.21    0.72
   6   1 -16   26.54    0.67
   7  -9  16   20.25    0.72
  -9   2  16   19.09    0.76
   7  -9  16   25.67    0.75
   2   7  16   22.50    0.70
  -2  -7 -16   18.94    0.64
  -2  -7 -16   19.85    0.63
   1  -9  16   29.03    1.00
   1  -9  16   32.04    0.80
   8   1  16   17.28    0.74
  -9   8  16   19.57    0.91
   1  -9  16   21.76    0.75
  -8  -1 -16   26.07    0.81
  -8  -1 -16   29.08    0.74
   9  -8 -16   13.25    0.76
   8  -2  16   20.28    0.75
  -2  -6  16   22.08    0.75
   8  -2  16   20.96    0.85
  -6   8  16   13.63    0.64
  -2  -6  16   18.20    0.68
   6  -8 -16   14.28    0.69
  -8   2 -16   14.48    0.86
  -8   2 -16   18.89    0.60
   6  -8 -16   12.20    0.70
  -3   8  16   46.35    0.77
   8  -5  16   59.29    0.79
  -5  -3  16   41.79    0.65
   3  -8 -16   38.83    0.67
   5   3 -16   43.61    0.66
   8  -8  16    9.21    0.62
   0   8  16    6.97    0.67
  -8   0  16    5.91    0.61
   0  -8 -16    5.67    0.62
   0  -8 -16    7.73    0.72
  -1  -8  16   23.26    0.77
   9  -1  16   18.06    0.79
  -8   9  16   13.94    0.84
  -1  -8  16   16.12    0.70
  -9   1 -16   15.15    0.86
  -9   1 -16   16.31    0.62
   8  -9 -16   10.61    0.75
   8  -9 -16   13.48    0.69
  -5   9  16   10.73    0.74
   9  -4  16   17.34    0.76
  -4  -5  16   14.13    0.64
  -4  -5  16   12.56    0.67
   5  -9 -16   10.58    0.62
  -9   4 -16   13.99    0.59
   9  -7  16   15.87    0.64
  -2   9  16   12.79    0.62
  -7  -2  16   15.22    0.62
  -7  -2  16   14.06    0.62
   2  -9 -16   12.44    0.72
   7   2 -16   14.45    0.57
  -7  10  16    5.15    0.76
  10  -3  16    7.43    0.65
  -3  -7  16    7.80    0.77
  -3  -7  16    4.98    0.67
 -10   3 -16    4.68    1.23
   7 -10 -16    4.75    0.83
 -10   3 -16    6.85    0.60
   7 -10 -16    3.13    0.75
  10  -6  16   23.57    0.82
  -4  10  16   15.17    0.76
  -6  -4  16   18.51    0.79
  -6  -4  16   18.26    0.72
   6   4 -16   20.56    0.72
   4 -10 -16   12.35    0.75
  -1   0  17    0.50    0.72
   1  -1  17   -0.55    0.72
   0   1  17   -0.79    0.60
   0  -1 -17    0.94    0.71
   1   0 -17    0.41    0.69
   1   0 -17   -0.61    0.68
  -1   1 -17   -0.61    0.65
   0  -1 -17    0.71    0.67
   0  -2  17    2.24    0.71
  -2   2  17    2.52    0.74
   2   0  17    3.00    0.70
   2   0  17    2.59    0.66
  -2   0 -17    2.93    0.72
   0   2 -17    1.70    0.71
   0   2 -17    2.31    0.66
   2  -2 -17    3.45    0.68
  -2   0 -17    3.57    0.67
   2  -3  17    7.86    0.76
  -3   1  17    7.52    0.63
   2  -3  17    9.14    0.72
   1   2  17   11.58    0.71
   2  -3  17    9.76    0.65
   3  -1 -17    7.62    0.68
  -1  -2 -17    9.09    0.71
   3  -1 -17    8.28    0.74
  -1  -2 -17    9.06    0.64
  -2   3 -17    7.93    0.77
   3  -1 -17    8.48    0.69
   3   1  17   -0.20    0.69
   1  -4  17    0.46    0.74
   3   1  17    0.91    0.68
   1  -4  17    0.47    0.68
  -4   3  17    0.91    0.75
   4  -3 -17   -0.56    0.63
   4  -3 -17    0.21    0.68
  -3  -1 -17    2.12    0.67
  -3  -1 -17    1.23    0.59
  -1   4 -17    1.47    0.76
   4  -3 -17    2.36    0.67
   3  -2  17   18.27    0.78
   3  -2  17   15.10    0.56
   3  -2  17   16.02    0.73
  -1   3  17   18.30    0.74
  -2  -1  17   16.28    0.75
   1  -3 -17   16.29    0.73
   2   1 -17   15.46    0.68
   1  -3 -17   14.73    0.63
   2   1 -17   16.42    0.89
  -3   2 -17   17.73    0.71
   2   1 -17   15.21    0.70
  -3   2 -17   13.61    0.69
   3  -5  17    2.87    0.71
   2   3  17    0.91    0.66
  -5   2  17    1.75    0.57
   3  -5  17    1.23    0.68
   2   3  17    1.89    0.68
   3  -5  17    0.61    0.55
   5  -2 -17    2.24    0.82
  -2  -3 -17    0.49    0.59
  -2  -3 -17    0.81    0.67
   5  -2 -17    1.62    0.52
   5  -2 -17    1.90    0.63
   2  -6  17   20.38    0.81
   4   2  17   18.75    0.68
   2  -6  17   19.26    0.84
  -6   4  17   14.94    0.67
   4   2  17   19.73    0.70
   2  -6  17   16.87    0.82
  -4  -2 -17   18.78    0.72
  -4  -2 -17   18.58    0.62
   6  -4 -17   13.45    0.59
   6  -4 -17   18.42    0.66
  -1  -3  17   21.79    0.73
   4  -1  17   19.91    0.58
   4  -1  17   20.36    0.74
  -3   4  17   19.36    0.77
  -4   1 -17   18.69    0.73
   3  -4 -17   17.34    0.67
  -4   1 -17   20.19    0.62
   1   3 -17   19.15    0.93
   3  -4 -17   18.53    0.69
   4  -4  17    5.62    0.54
  -4   0  17    7.11    0.60
   4  -4  17    9.46    0.73
   4  -4  17    5.76    0.84
   0   4  17    7.05    0.59
   4   0 -17    7.49    0.64
   0  -4 -17    7.49    0.72
   0  -4 -17    7.18    0.70
   4   0 -17    6.55    0.94
  -4   4 -17    7.66    0.69
   4   0 -17    7.20    0.67
  -4   4 -17    7.02    0.80
   4  -7  17    2.88    0.86
   4  -7  17    1.81    0.70
  -7   3  17    2.88    0.69
   4  -7  17    2.01    0.82
   3   4  17    3.11    0.55
   4  -7  17    2.59    0.63
   3   4  17    3.65    0.75
   7  -3 -17    2.14    0.81
  -3  -4 -17    2.04    0.59
  -3  -4 -17    2.45    0.65
   7  -3 -17    2.99    0.63
   5   3  17    9.66    0.64
   5   3  17   10.14    0.69
   3  -8  17    7.18    0.81
   3  -8  17   10.18    0.73
  -8   5  17    7.81    0.77
   3  -8  17   11.30    0.82
  -5  -3 -17    8.81    0.60
  -5  -3 -17    9.30    0.70
   8  -5 -17    5.78    0.66
   5   0  17    1.60    0.51
  -5   5  17    0.67    0.74
   5   0  17    0.12    0.66
   0  -5  17    0.85    0.64
  -5   0 -17    0.71    0.67
  -5   0 -17    0.02    0.56
   5  -5 -17    0.95    0.53
   5  -5 -17    0.36    0.64
  -3  -2  17    5.90    0.59
   5  -3  17    8.01    0.54
   5  -3  17    7.34    0.62
   5  -3  17    6.83    0.83
  -2   5  17    6.88    0.60
   3   2 -17    7.67    0.67
   2  -5 -17    7.04    0.69
  -5   3 -17    8.95    0.72
  -5   3 -17    6.20    0.81
   2  -5 -17    7.79    0.61
   5  -6  17    2.60    0.63
  -6   1  17    2.28    0.58
   5  -6  17    2.64    0.72
   1   5  17    1.59    0.67
   5  -6  17    2.08    0.95
   5  -6  17    1.96    0.96
  -1  -5 -17    2.22    0.68
   6  -1 -17    3.04    0.95
  -1  -5 -17    1.58    0.65
   6  -1 -17    4.07    0.62
   4   5  17    0.06    0.64
  -9   4  17    0.24    0.63
   5  -9  17    0.59    0.73
   5  -9  17   -0.29    1.07
   5  -9  17    0.43    1.04
   4   5  17    0.20    0.71
  -4  -5 -17    0.37    0.57
  -4  -5 -17    1.02    0.67
   6   4  17    0.78    0.74
   4 -10  17    0.31    0.93
   4 -10  17    0.60    0.76
 -10   6  17    0.77    0.82
   4 -10  17    0.10    0.87
   6   4  17    0.58    0.70
  -6  -4 -17    0.39    0.59
  -6  -4 -17   -0.14    0.70
  10  -6 -17   -0.15    0.69
   6   1  17    0.33    0.63
   1  -7  17    0.64    0.82
   1  -7  17   -0.01    0.67
  -7   6  17    0.56    0.76
   1  -7  17    0.60    0.64
  -6  -1 -17    0.80    0.64
  -6  -1 -17    0.34    0.65
   7  -6 -17   -0.44    0.67
   7  -6 -17    0.93    0.51
   6  -2  17    2.64    0.59
  -4   6  17    2.01    0.71
   6  -2  17    2.57    0.74
  -2  -4  17    3.36    0.66
  -6   2 -17    2.15    0.75
   4  -6 -17    1.70    0.62
   4  -6 -17    0.70    0.66
  -6   2 -17    1.57    0.56
  -5  -1  17   -0.71    0.67
   6  -5  17   -0.01    0.64
  -1   6  17    0.06    0.56
   6  -5  17   -0.63    0.59
   6  -5  17    0.01    1.06
   1  -6 -17    0.40    0.67
   1  -6 -17    0.87    0.57
  -6   5 -17    1.33    0.58
   5   1 -17    0.91    0.53
   6  -8  17    0.08    0.63
  -8   2  17    1.46    0.67
   6  -8  17    0.94    0.68
   2   6  17    1.26    0.63
  -2  -6 -17    1.03    0.71
   8  -2 -17    0.64    1.18
  -2  -6 -17    0.87    0.65
   8  -2 -17    0.63    1.12
   2  -9  17    0.74    0.72
   2  -9  17    0.39    0.82
  -9   7  17    0.20    0.83
   7   2  17    0.44    0.65
   2  -9  17    0.12    0.74
  -7  -2 -17   -0.78    0.60
  -7  -2 -17    1.46    0.76
   9  -7 -17    1.62    0.67
  -1  -6  17    1.86    0.72
   7  -1  17    1.71    0.74
  -6   7  17    1.10    0.76
  -1  -6  17    3.10    0.63
   6  -7 -17    2.12    0.66
  -7   1 -17    1.29    0.69
  -7   1 -17    2.03    0.66
   6  -7 -17    1.27    0.56
   7  -4  17    7.31    0.71
  -3   7  17    5.86    0.59
   7  -4  17    5.28    1.08
  -4  -3  17    5.72    0.67
   4   3 -17    6.06    0.54
   3  -7 -17    5.87    0.72
  -7   4 -17    7.75    0.68
  -7   4 -17    6.42    1.09
  -7   0  17    2.85    0.58
   7  -7  17    2.22    0.65
   7  -7  17    4.95    0.59
   0   7  17    4.01    0.56
   0  -7 -17    6.25    0.68
   0  -7 -17    4.13    0.57
   3   7  17    1.22    0.68
 -10   3  17   -0.64    0.65
   7 -10  17    0.20    0.64
   7 -10  17    2.70    0.70
  -3  -7 -17    0.29    0.62
  -3  -7 -17    1.20    0.71
   8   0  17    0.36    0.74
   0  -8  17    0.27    0.69
  -8   8  17   -0.40    0.82
   0  -8  17    0.10    0.68
   8  -8 -17    1.14    0.66
  -8   0 -17    1.12    0.76
  -8   0 -17    1.25    0.55
   8  -8 -17    0.89    0.71
   8  -3  17    2.91    0.92
   8  -3  17    2.44    0.71
  -3  -5  17    3.30    0.76
  -3  -5  17    2.70    0.67
  -5   8  17    2.25    0.61
   5  -8 -17    0.91    0.58
  -8   3 -17    2.85    0.66
  -8   3 -17    2.08    0.89
   8  -6  17    4.68    0.67
  -2   8  17    1.06    0.58
  -6  -2  17    3.42    0.65
   2  -8 -17   -0.35    0.67
   6   2 -17    2.13    0.63
   8  -9  17    0.89    0.58
  -9   1  17    0.89    0.75
   8  -9  17    1.20    0.72
   1   8  17    0.01    0.67
  -1  -8 -17    1.28    0.60
  -1  -8 -17    1.34    0.60
  -2  -7  17    3.26    0.66
  -7   9  17    3.51    0.65
  -2  -7  17    2.32    0.65
   9  -2  17    3.23    0.80
   7  -9 -17    1.35    0.69
  -9   2 -17    1.71    0.92
  -9   2 -17    2.82    0.59
   7  -9 -17    1.18    0.69
   9  -5  17    2.87    0.70
  -4   9  17    0.45    0.71
  -5  -4  17    0.28    0.72
  -5  -4  17   -0.05    0.56
   5   4 -17    1.35    0.55
   4  -9 -17    0.38    0.72
   9  -8  17    6.61    0.73
  -1   9  17    3.42    0.62
  -8  -1  17    2.77    0.63
   1  -9 -17    5.09    0.62
   1  -9 -17    3.69    0.62
  -4  -6  17    5.06    0.79
  10  -4  17    8.44    0.76
  -6  10  17    3.87    0.79
  -4  -6  17    3.85    0.70
   6 -10 -17    1.53    0.78
  10  -7  17    0.02    0.74
  -7  -3  17    0.37    0.63
  -3  10  17    0.25    0.69
  -7  -3  17    0.65    0.62
   7   3 -17    0.76    0.69
   3 -10 -17    0.63    0.62
   0   0  18   26.84    0.64
   0   0 -18   22.68    0.60
  -2   1  18   28.05    0.66
   1  -2  18   29.22    0.76
   1   1  18   30.19    0.77
   2  -1 -18   28.32    0.78
  -1  -1 -18   26.65    0.65
  -1   2 -18   30.33    0.76
  -1   2 -18   26.12    0.71
   2  -1 -18   26.70    0.72
  -1  -1 -18   23.93    0.62
  -1  -1  18    3.48    0.71
  -1   2  18    3.74    0.74
   2  -1  18    4.27    0.79
   2  -1  18    4.35    0.64
   1   1 -18    3.52    0.80
  -2   1 -18    4.10    0.70
   1   1 -18    4.08    0.68
  -2   1 -18    2.78    0.65
   1  -2 -18    4.12    0.67
   2  -4  18   23.23    0.77
   2  -4  18   22.10    0.77
  -4   2  18   24.91    0.78
   2   2  18   25.66    0.72
   2   2  18   25.76    0.69
   4  -2 -18   23.42    0.71
  -2  -2 -18   18.81    0.61
   4  -2 -18   20.61    0.77
  -2  -2 -18   27.20    0.76
  -2   4 -18   24.36    0.76
   4  -2 -18   21.51    0.72
   3   0  18   38.57    0.62
   0  -3  18   40.55    0.80
  -3   3  18   41.26    0.80
   3   0  18   35.37    0.63
  -3   0 -18   37.04    0.76
   3  -3 -18   43.18    0.80
   3  -3 -18   37.56    0.71
  -3   0 -18   48.88    0.80
   0   3 -18   45.38    0.92
   3  -3 -18   37.26    0.73
   3  -3  18   30.50    0.68
   3  -3  18   34.28    0.80
  -3   0  18   30.49    0.76
   3  -3  18   27.04    0.78
   0   3  18   29.51    0.65
   3   0 -18   32.15    0.68
   0  -3 -18   30.05    0.73
   0  -3 -18   28.89    0.66
   3   0 -18   30.83    0.88
  -3   3 -18   33.84    0.76
   3   0 -18   29.19    0.71
  -3   3 -18   25.56    0.74
   3  -6  18   11.09    0.74
   3  -6  18    8.04    0.79
  -6   3  18   10.48    0.71
   3   3  18   10.77    0.67
   3   3  18   10.25    0.67
   6  -3 -18    9.91    0.81
  -3  -3 -18    9.19    0.60
  -3  -3 -18   10.11    0.71
   6  -3 -18    6.41    0.55
   6  -3 -18    9.46    0.54
   4   1  18   11.34    0.66
   1  -5  18   11.18    0.86
   1  -5  18   10.45    0.73
   4   1  18   11.99    0.69
  -5   4  18    9.56    0.64
   5  -4 -18   11.50    0.64
  -4  -1 -18   11.00    0.70
  -4  -1 -18   11.45    0.59
   5  -4 -18    7.05    0.57
   4  -2  18   18.47    0.57
  -2  -2  18   16.92    0.62
  -2   4  18   20.86    0.75
   4  -2  18   20.32    0.83
   2  -4 -18   17.03    0.70
   2  -4 -18   16.74    0.61
  -4   2 -18   18.61    0.61
   2   2 -18   18.61    0.89
  -4   2 -18   17.42    0.82
   4  -5  18   12.83    0.54
   1   4  18   13.54    0.68
   4  -5  18   16.25    0.76
  -5   1  18   11.57    0.60
   4  -5  18   11.00    0.90
   5  -1 -18   10.97    0.55
  -1  -4 -18   13.98    0.70
  -1  -4 -18   12.19    0.71
   5  -1 -18   11.97    0.85
   5  -1 -18   10.64    0.66
   4  -8  18    6.80    0.80
   4  -8  18    3.56    0.87
  -8   4  18    3.50    0.62
   4  -8  18    6.24    0.91
   4   4  18    6.70    0.65
   4   4  18    6.47    0.72
  -4  -4 -18    7.72    0.61
  -4  -4 -18    6.14    0.59
   8  -4 -18    4.86    0.67
   5   2  18   15.31    0.70
   2  -7  18   10.84    0.71
   2  -7  18   14.73    0.77
  -7   5  18   10.99    0.67
   2  -7  18   17.29    0.81
   5   2  18   13.88    0.68
  -5  -2 -18   12.99    0.73
  -5  -2 -18   15.96    0.71
   7  -5 -18    9.41    0.68
   7  -5 -18   13.34    0.64
   5  -1  18   11.62    0.65
   5  -1  18   10.59    0.69
  -1  -4  18    9.20    0.69
  -4   5  18    9.97    0.72
   4  -5 -18   10.44    0.65
  -5   1 -18    8.72    0.72
  -5   1 -18   11.38    0.68
   4  -5 -18    7.03    0.57
   5  -4  18   15.78    0.88
   5  -4  18   15.68    0.56
  -4  -1  18   14.61    0.60
   5  -4  18   18.15    0.74
  -1   5  18   13.75    0.60
   4   1 -18   16.92    0.65
   1  -5 -18   17.78    0.72
   1  -5 -18   14.69    0.72
   4   1 -18   13.91    1.07
  -5   4 -18   20.99    0.70
  -5   4 -18   14.27    0.88
   5  -7  18    5.87    0.66
  -7   2  18    4.14    0.70
   5  -7  18    8.16    0.69
   2   5  18    5.94    0.66
   5  -7  18    4.62    1.05
   5  -7  18    5.21    1.06
  -2  -5 -18    5.81    0.59
   7  -2 -18    5.65    0.94
  -2  -5 -18    4.01    0.56
   7  -2 -18    4.51    0.54
   3  -9  18    4.97    0.82
   3  -9  18    8.15    0.86
   3  -9  18    8.05    0.79
   6   3  18    6.32    0.67
  -9   6  18    5.20    0.80
   6   3  18    9.04    0.75
  -6  -3 -18    6.30    0.62
  -6  -3 -18    8.36    0.71
   9  -6 -18    4.07    0.71
   0  -6  18    8.93    0.75
  -6   6  18    8.10    0.72
   6   0  18    7.57    0.73
   0  -6  18    5.38    0.66
   6  -6 -18    5.28    0.55
  -6   0 -18    6.54    0.69
  -6   0 -18    8.33    0.67
   6  -6 -18    5.56    0.68
   6  -3  18   16.15    0.57
   6  -3  18   21.02    0.77
  -3  -3  18   17.37    0.71
   6  -3  18   14.33    0.80
  -3   6  18   15.74    0.63
   3  -6 -18   14.80    0.73
   3   3 -18   17.27    0.57
  -6   3 -18   17.23    0.61
  -6   3 -18   13.42    0.81
   6  -6  18    3.23    0.53
  -6   0  18    2.68    0.69
   6  -6  18    3.55    0.70
   0   6  18    3.32    0.67
   6  -6  18    2.72    1.57
   0  -6 -18    2.12    0.59
   0  -6 -18    3.12    0.65
   6   0 -18    1.94    0.63
  -9   3  18    7.22    0.78
   6  -9  18   12.15    0.78
   3   6  18    8.10    0.60
   6  -9  18    8.02    0.59
   9  -3 -18    9.26    1.23
  -3  -6 -18    8.92    0.62
  -3  -6 -18    8.82    0.62
   9  -3 -18    5.46    1.10
   1  -8  18    8.29    0.91
   7   1  18    6.93    0.68
  -8   7  18    6.82    0.83
   1  -8  18    8.89    0.80
   1  -8  18    5.63    0.70
  -7  -1 -18    7.74    0.74
  -7  -1 -18    6.00    0.73
   8  -7 -18    4.82    0.61
   8  -7 -18    6.01    0.63
   7  -2  18    3.37    0.76
  -2  -5  18    4.03    0.72
  -5   7  18    2.56    0.61
  -2  -5  18    2.65    0.55
  -7   2 -18    2.87    0.87
   5  -7 -18    1.63    0.63
  -7   2 -18    3.66    0.69
   5  -7 -18    2.04    0.66
  -2   7  18   18.01    0.64
   7  -5  18   22.69    0.65
  -5  -2  18   17.67    0.62
   5   2 -18   20.41    0.59
   2  -7 -18   21.52    0.61
   2  -7 -18   16.82    0.63
   7  -8  18    8.25    0.67
  -8   1  18    6.65    0.62
   7  -8  18   11.54    0.73
   1   7  18    9.09    0.59
  -1  -7 -18   11.31    0.75
  -1  -7 -18    8.73    0.70
   8  -1  18    9.22    0.80
  -1  -7  18   11.24    0.80
  -7   8  18    8.40    0.81
  -1  -7  18    6.78    0.70
   7  -8 -18    4.54    0.67
  -8   1 -18    7.27    0.84
  -8   1 -18    8.34    0.59
   7  -8 -18    5.09    0.75
  -4   8  18   11.44    0.77
   8  -4  18   14.79    0.65
  -4  -4  18   14.39    0.76
  -4  -4  18   13.61    0.69
   4  -8 -18   11.50    0.75
   4   4 -18   11.89    0.59
  -8   4 -18   12.85    0.60
  -8   4 -18   12.36    1.35
  -7  -1  18    4.18    0.72
   8  -7  18    5.25    0.56
   8  -7  18    7.36    0.72
  -1   8  18    4.07    0.68
   1  -8 -18    4.19    0.73
   1  -8 -18    5.26    0.59
   7   1 -18    4.18    0.56
   9  -3  18    3.78    0.78
  -3  -6  18    2.43    0.76
  -3  -6  18    1.32    0.67
  -6   9  18    2.65    0.79
  -9   3 -18    3.13    0.60
  -9   3 -18    1.51    1.06
   6  -9 -18    1.96    0.61
   9  -6  18    3.11    0.63
  -3   9  18    0.43    0.71
  -6  -3  18    2.50    0.74
  -6  -3  18    1.91    0.69
   6   3 -18    2.52    0.66
   3  -9 -18    0.82    0.62
   0  -1  19   41.66    0.69
  -1   1  19   43.50    0.69
   1   0  19   48.83    0.79
   1  -1 -19   50.00    0.79
  -1   0 -19   54.90    0.78
   0   1 -19   50.15    0.78
   0   1 -19   42.58    0.75
   1  -1 -19   43.62    0.76
  -1   0 -19   43.41    0.76
   1  -3  19   71.55    0.86
  -3   2  19   82.59    0.87
   2   1  19   78.65    0.85
   2   1  19   86.58    0.81
  -2  -1 -19   75.23    0.87
   3  -2 -19   77.43    0.76
   3  -2 -19   79.65    0.85
  -2  -1 -19   94.52    0.86
  -1   3 -19   75.24    0.86
  -1   3 -19   69.58    0.83
   3  -2 -19   60.06    0.69
  -2   0  19   50.73    0.80
   2  -2  19   48.77    0.81
   0   2  19   42.88    0.69
   0  -2 -19   54.65    0.78
   2   0 -19   47.83    0.82
   2   0 -19   45.85    0.77
  -2   2 -19   45.44    0.77
   0  -2 -19   37.75    0.66
   2  -5  19   63.15    0.90
   2  -5  19   49.48    0.88
   3   2  19   68.48    0.81
  -5   3  19   55.66    0.73
   3   2  19   59.97    0.69
   5  -3 -19   63.83    0.75
   5  -3 -19   69.43    0.95
  -3  -2 -19   60.62    0.81
  -3  -2 -19   60.89    0.70
   5  -3 -19   47.43    0.70
   3  -1  19   29.99    0.69
  -1  -2  19   21.28    0.62
  -2   3  19   24.65    0.63
   3  -1  19   26.83    0.75
  -3   1 -19   34.00    0.76
   1   2 -19   27.32    0.85
   1   2 -19   20.83    0.59
  -3   1 -19   23.44    0.72
   2  -3 -19   26.68    0.72
   3  -4  19   44.74    0.79
  -4   1  19   37.52    0.79
   3  -4  19   31.62    0.82
   3  -4  19   37.55    0.61
   1   3  19   34.24    0.64
   4  -1 -19   33.77    0.61
  -1  -3 -19   33.05    0.63
  -1  -3 -19   35.08    0.66
   4  -1 -19   30.49    0.81
   4  -1 -19   34.21    0.74
   4   3  19    3.78    0.70
   3  -7  19    3.49    0.75
   3  -7  19    1.76    0.70
  -7   4  19    1.96    0.70
   3  -7  19    3.48    0.79
   4   3  19    4.27    0.64
   7  -4 -19    3.96    0.73
  -4  -3 -19    2.89    0.70
  -4  -3 -19    3.98    0.58
   7  -4 -19    1.80    0.55
   7  -4 -19    3.53    0.52
   4   0  19   35.38    0.62
   0  -4  19   33.90    0.74
   4   0  19   39.84    0.77
  -4   4  19   32.76    0.68
  -4   0 -19   32.46    0.80
   4  -4 -19   34.90    0.69
   4  -4 -19   38.49    0.76
  -4   0 -19   35.16    0.65
   4  -4 -19   26.65    0.63
   4  -3  19    7.68    0.55
   4  -3  19    7.68    0.72
  -3  -1  19    8.35    0.72
  -1   4  19    6.30    0.58
   4  -3  19    6.53    0.78
   1  -4 -19    7.62    0.69
   3   1 -19    8.18    0.65
   1  -4 -19    7.54    0.61
   3   1 -19    7.49    0.89
  -4   3 -19   10.22    0.66
   3   1 -19    6.98    0.66
  -4   3 -19    6.73    0.70
   4  -6  19   20.02    0.76
  -6   2  19   14.91    0.75
   2   4  19   18.81    0.73
   4  -6  19   12.00    0.86
   4  -6  19   18.74    0.66
   6  -2 -19   16.08    0.88
  -2  -4 -19   16.01    0.69
  -2  -4 -19   17.66    0.62
   6  -2 -19   12.07    0.59
   6  -2 -19   15.71    0.56
   5   4  19    9.69    0.78
   5   4  19    8.38    0.72
   4  -9  19    7.99    0.80
   4  -9  19    4.46    0.87
  -9   5  19    4.68    0.65
   4  -9  19    6.09    0.92
  -5  -4 -19    7.69    0.73
  -5  -4 -19    7.10    0.72
   9  -5 -19    2.73    0.60
   1  -6  19    9.20    0.69
   1  -6  19   14.56    0.75
  -6   5  19    9.99    0.79
   5   1  19   12.88    0.69
   5   1  19   11.95    0.58
   6  -5 -19   10.08    0.55
  -5  -1 -19   11.24    0.69
  -5  -1 -19   14.00    0.60
   6  -5 -19    8.68    0.68
   5  -2  19   26.79    0.59
  -2  -3  19   21.84    0.62
   5  -2  19   25.86    0.86
  -3   5  19   21.37    0.64
   3  -5 -19   27.36    0.73
  -5   2 -19   30.00    0.71
  -5   2 -19   22.45    0.82
   3  -5 -19   22.44    0.71
   5  -5  19   43.35    0.63
   0   5  19   36.78    0.67
  -5   0  19   41.15    0.75
   5  -5  19   50.42    0.81
   5  -5  19   37.28    1.02
   5   0 -19   37.11    0.64
   0  -5 -19   37.36    0.78
   0  -5 -19   42.64    0.69
   5   0 -19   38.23    1.22
  -5   5 -19   40.74    0.68
   5  -8  19   27.54    1.21
   5  -8  19   38.82    0.80
  -8   3  19   26.50    0.82
   5  -8  19   23.42    1.25
   3   5  19   29.78    0.77
   5  -8  19   26.48    0.65
   8  -3 -19   29.36    1.11
  -3  -5 -19   29.57    0.68
   8  -3 -19   32.11    0.71
  -3  -5 -19   24.32    0.66
   6   2  19   13.32    0.72
   2  -8  19    6.94    0.73
   2  -8  19   15.16    0.89
   6   2  19   13.02    0.73
  -8   6  19   10.03    0.83
   2  -8  19   13.70    0.87
  -6  -2 -19   14.46    0.76
  -6  -2 -19   15.52    0.72
   8  -6 -19    5.68    0.71
   8  -6 -19   13.71    0.67
   6  -1  19   32.36    0.72
  -5   6  19   21.59    0.78
   6  -1  19   26.70    0.75
  -1  -5  19   25.19    0.72
  -6   1 -19   25.60    0.89
   5  -6 -19   23.05    0.68
  -6   1 -19   35.74    0.72
   5  -6 -19   22.43    0.73
  -4  -2  19   34.71    0.76
   6  -4  19   40.96    0.70
   6  -4  19   47.81    0.80
   6  -4  19   38.17    1.07
  -2   6  19   35.50    0.77
   4   2 -19   35.81    0.62
   2  -6 -19   34.00    0.76
   2  -6 -19   35.72    0.66
  -6   4 -19   43.88    0.75
  -6   4 -19   32.54    1.00
   6  -7  19   14.11    0.60
  -7   1  19   12.23    0.63
   6  -7  19   20.96    0.75
   1   6  19   14.51    0.59
  -1  -6 -19   19.71    0.77
  -1  -6 -19   13.56    0.73
   7  -1 -19   16.47    0.58
   7   0  19   27.38    0.84
   0  -7  19   33.15    0.85
  -7   7  19   19.16    0.73
   0  -7  19   19.92    0.77
   7  -7 -19   22.28    0.71
  -7   0 -19   20.36    0.83
  -7   0 -19   29.82    0.74
   7  -7 -19   14.01    0.67
   7  -3  19   36.15    0.68
   7  -3  19   35.13    1.03
  -4   7  19   29.02    0.79
  -3  -4  19   31.44    0.77
  -7   3 -19   33.43    0.64
   4  -7 -19   24.13    0.68
  -7   3 -19   26.35    1.00
   7  -6  19   17.57    0.69
   7  -6  19   16.28    0.63
  -1   7  19   12.51    0.63
  -6  -1  19   13.11    0.77
   6   1 -19   18.51    0.69
   1  -7 -19   18.50    0.73
   1  -7 -19   12.78    0.62
   7  -9  19   13.05    0.64
  -9   2  19    9.44    0.69
   7  -9  19   18.22    0.79
   2   7  19   11.56    0.73
  -2  -7 -19   13.49    0.67
  -2  -7 -19   12.10    0.80
   8  -2  19    6.81    0.90
  -6   8  19    5.47    0.81
  -2  -6  19    5.03    0.72
  -2  -6  19    8.73    0.81
  -8   2 -19    4.90    0.92
   6  -8 -19    1.59    0.66
  -8   2 -19    7.80    0.68
   6  -8 -19    4.28    0.62
   8  -5  19   33.66    0.70
  -3   8  19   21.62    0.69
  -5  -3  19   24.91    0.77
   5   3 -19   28.32    0.63
   3  -8 -19   19.51    0.69
   8  -8  19    4.44    0.62
  -8   0  19    3.75    0.74
   8  -8  19    4.86    0.79
   0   8  19    3.95    0.71
   0  -8 -19    3.13    0.64
   0  -8 -19    3.66    0.72
   8   0 -19    5.54    0.70
  -5   9  19    4.71    0.76
   9  -4  19    6.47    0.66
  -4  -5  19    5.78    0.81
  -4  -5  19    3.61    0.71
   5  -9 -19    3.54    0.77
  -9   4 -19    6.32    0.71
  -7  -2  19    4.18    0.75
   9  -7  19    8.25    0.68
  -2   9  19    5.11    0.65
   7   2 -19    6.84    0.75
   2  -9 -19    7.93    0.75
   2  -9 -19    4.42    0.74
  -1   0  20   17.05    0.73
   1  -1  20   15.98    0.70
   0   1  20   15.87    0.71
   1   0 -20   20.61    0.82
   1   0 -20   15.31    0.69
  -1   1 -20   15.84    0.69
   0  -1 -20   14.84    0.68
   0  -2  20    4.78    0.59
  -2   2  20    4.67    0.59
   2   0  20    3.90    0.67
   2  -2 -20    5.74    0.70
  -2   0 -20    6.51    0.69
   0   2 -20    5.02    0.68
   0   2 -20    5.68    0.64
   2  -2 -20    5.16    0.65
  -2   0 -20    5.68    0.66
  -3   1  20    2.45    0.60
   2  -3  20    3.78    0.75
   1   2  20    3.83    0.66
  -1  -2 -20    4.45    0.66
   3  -1 -20    3.51    0.65
  -1  -2 -20    4.67    0.70
   3  -1 -20    3.56    0.72
  -2   3 -20    4.28    0.66
  -2   3 -20    3.19    0.64
   3  -1 -20    2.49    0.55
   3   1  20   14.51    0.73
   1  -4  20   10.97    0.72
  -4   3  20   12.19    0.74
   3   1  20   16.78    0.69
  -3  -1 -20   13.03    0.75
   4  -3 -20   11.35    0.55
   4  -3 -20   15.01    0.74
  -3  -1 -20   18.35    0.73
  -1   4 -20   11.70    0.76
   4  -3 -20   11.31    0.69
  -2  -1  20    9.88    0.67
  -1   3  20   11.71    0.73
   3  -2  20    8.78    0.72
   3  -2  20   10.40    0.56
   1  -3 -20   13.35    0.72
   2   1 -20   10.55    0.80
  -3   2 -20   10.72    0.57
   2   1 -20   10.35    0.65
  -3   2 -20    8.81    0.70
   1  -3 -20    8.61    0.68
   3  -5  20    9.25    0.74
   2   3  20   10.07    0.68
  -5   2  20    7.95    0.61
   3  -5  20    7.42    0.80
  -2  -3 -20    7.83    0.71
   5  -2 -20   11.22    0.84
  -2  -3 -20   11.73    0.70
   5  -2 -20    9.37    0.66
   5  -2 -20    9.69    0.55
   4   2  20    7.22    0.69
   2  -6  20    7.04    0.74
   2  -6  20    4.86    0.78
  -6   4  20    4.55    0.61
   4   2  20    5.83    0.69
   6  -4 -20    6.11    0.55
   6  -4 -20    5.64    0.75
  -4  -2 -20    5.47    0.68
  -4  -2 -20    5.43    0.59
   6  -4 -20    3.98    0.66
   4  -1  20    8.43    0.55
   4  -1  20    6.48    0.70
  -1  -3  20    6.20    0.69
  -3   4  20    5.41    0.70
  -4   1 -20    7.27    0.58
   1   3 -20    7.21    0.82
   3  -4 -20    5.59    0.58
  -4   1 -20    5.70    0.70
   4  -4  20    7.75    0.70
  -4   0  20    5.59    0.58
   4  -4  20    5.34    0.80
   0   4  20    8.00    0.71
   4  -4  20    6.58    0.55
   4   0 -20    7.51    0.55
   0  -4 -20    5.93    0.58
   0  -4 -20    7.35    0.60
   4   0 -20    6.94    0.90
  -4   4 -20    7.42    0.57
   4   0 -20    4.32    0.56
  -4   4 -20    6.95    0.79
   4  -7  20    2.59    0.73
  -7   3  20    2.93    0.61
   4  -7  20    2.22    0.84
   4  -7  20    2.95    0.93
   3   4  20    1.70    0.65
   7  -3 -20    3.05    0.85
  -3  -4 -20    3.20    0.58
  -3  -4 -20    5.03    0.69
   7  -3 -20    0.78    0.65
   7  -3 -20    2.77    0.55
   5   3  20    1.04    0.72
   3  -8  20    0.44    0.79
   3  -8  20    0.99    0.80
  -8   5  20    2.62    0.63
   3  -8  20    0.48    0.84
   5   3  20    0.37    0.70
   8  -5 -20    1.23    0.76
  -5  -3 -20    1.09    0.73
  -5  -3 -20    0.51    0.74
   8  -5 -20    1.49    0.70
   8  -5 -20    0.61    0.65
   5   0  20    6.55    0.69
   0  -5  20    5.11    0.71
   5   0  20    5.05    0.68
  -5   5  20    4.48    0.62
  -5   0 -20    3.67    0.69
   5  -5 -20    4.67    0.64
   5  -5 -20    6.38    0.74
  -5   0 -20    5.27    0.59
   5  -5 -20    4.68    0.57
   5  -3  20    0.33    0.55
   5  -3  20    1.42    0.58
  -3  -2  20    0.85    0.65
   5  -3  20   -0.08    0.82
  -2   5  20    1.23    0.59
   3   2 -20    1.10    0.54
   2  -5 -20    0.89    0.59
   2  -5 -20    1.10    0.56
  -5   3 -20    2.36    0.64
  -5   3 -20    0.78    0.74
   5  -6  20   11.30    0.67
   5  -6  20    9.97    0.61
  -6   1  20   10.98    0.73
   1   5  20    8.65    0.57
   5  -6  20    7.39    0.96
   6  -1 -20   12.42    0.68
  -1  -5 -20    6.31    0.58
  -1  -5 -20    9.44    0.69
   6  -1 -20    8.37    1.04
   6   1  20    3.32    0.76
   6   1  20    4.62    0.69
   1  -7  20    3.93    0.70
  -7   6  20    3.35    0.64
   1  -7  20    3.99    0.76
   7  -6 -20    2.58    0.66
  -6  -1 -20    3.11    0.73
  -6  -1 -20    4.19    0.60
   7  -6 -20    3.31    0.57
   6  -2  20   14.14    0.58
  -2  -4  20   12.49    0.71
   6  -2  20   10.85    0.72
  -4   6  20   12.25    0.63
   4  -6 -20   16.31    0.75
  -6   2 -20   14.02    0.59
  -6   2 -20   11.99    0.85
   4  -6 -20    8.94    0.61
   6  -5  20   10.75    0.57
  -5  -1  20    9.22    0.70
  -1   6  20    8.42    0.70
   6  -5  20   13.71    0.76
   6  -5  20   10.62    1.14
   5   1 -20    9.16    0.57
   1  -6 -20    8.98    0.73
   1  -6 -20   12.17    0.73
  -6   5 -20   10.99    0.63
   6  -8  20    3.12    0.63
  -8   2  20    1.63    0.76
   2   6  20    1.79    0.71
   6  -8  20    1.24    0.66
  -2  -6 -20    2.45    0.62
  -2  -6 -20    0.31    0.69
   8  -2 -20    2.69    0.58
  -1  -6  20    4.60    0.71
   7  -1  20    5.53    0.70
   7  -1  20    4.50    0.77
  -1  -6  20    4.68    0.77
  -6   7  20    4.41    0.63
  -7   1 -20    4.34    0.83
   6  -7 -20    3.72    0.65
  -7   1 -20    5.98    0.68
   6  -7 -20    3.11    0.68
  -3   7  20    2.83    0.70
  -4  -3  20    2.46    0.70
   7  -4  20    2.92    0.65
   7  -4  20    2.38    0.62
   7  -4  20    2.48    1.08
   3  -7 -20    1.70    0.59
   4   3 -20    3.05    0.67
   3  -7 -20    0.62    0.71
  -7   4 -20    2.78    0.71
  -7   4 -20    2.19    0.97
   7  -7  20    2.06    0.59
  -7   0  20    0.72    0.61
   7  -7  20    2.46    0.61
   0   7  20    2.04    0.69
   7   0 -20    2.72    0.67
   0  -7 -20    2.55    0.62
   0  -7 -20    1.65    0.59
  -3  -5  20    1.08    0.66
   8  -3  20    0.68    0.96
  -5   8  20    1.20    0.76
  -3  -5  20    1.06    0.71
  -8   3 -20    2.71    0.59
  -8   3 -20    1.15    0.99
   5  -8 -20    2.05    0.73
  -6  -2  20    3.31    0.76
   8  -6  20    4.85    0.68
   8  -6  20    4.28    0.74
  -2   8  20    2.46    0.76
   6   2 -20    4.25    0.59
   2  -8 -20    2.93    0.63
   2  -8 -20    2.62    0.63
   0   0  21    8.62    0.68
   0   0 -21   11.41    0.71
   0   0 -21    7.09    0.56
  -2   1  21   19.57    0.76
   1  -2  21   15.94    0.75
   1   1  21   18.43    0.71
   2  -1 -21   21.42    0.75
  -1  -1 -21   24.72    0.75
  -1   2 -21   22.35    0.70
  -1   2 -21   16.98    0.68
   2  -1 -21   14.20    0.60
  -1  -1 -21   16.07    0.60
  -1  -1  21   24.97    0.74
  -1   2  21   26.65    0.74
   2  -1  21   23.11    0.72
  -2   1 -21   31.66    0.74
   1   1 -21   32.96    0.83
   1   1 -21   23.09    0.71
  -2   1 -21   21.75    0.74
   1  -2 -21   23.82    0.71
   2   2  21   54.35    0.82
  -4   2  21   44.13    0.74
   2  -4  21   41.59    0.84
  -2  -2 -21   50.69    0.84
   4  -2 -21   48.74    0.65
   4  -2 -21   66.17    0.95
  -2  -2 -21   68.83    0.84
  -2   4 -21   68.87    0.91
   4  -2 -21   42.23    0.69
   0  -3  21   32.68    0.77
  -3   3  21   30.16    0.69
   3   0  21   33.67    0.75
   3   0  21   45.30    0.73
   3  -3 -21   42.21    0.80
  -3   0 -21   52.43    0.78
   0   3 -21   44.10    0.91
   3  -3 -21   34.83    0.78
  -3   0 -21   33.79    0.80
  -3   0  21   25.68    0.74
   3  -3  21   22.90    0.85
   0   3  21   26.20    0.76
   3  -3  21   28.44    0.61
   0  -3 -21   34.49    0.75
   3   0 -21   27.15    0.86
   3   0 -21   19.44    0.62
  -3   3 -21   22.07    0.75
   0  -3 -21   23.77    0.75
   3  -6  21   14.48    0.76
  -6   3  21    8.09    0.63
   3  -6  21    8.02    0.81
   3   3  21   12.70    0.71
   6  -3 -21   12.01    0.57
  -3  -3 -21   10.05    0.71
   6  -3 -21   10.65    0.78
  -3  -3 -21   12.37    0.63
   6  -3 -21    8.21    0.59
   1  -5  21   14.77    0.75
   4   1  21   15.99    0.71
  -5   4  21   15.23    0.75
   4   1  21   20.84    0.62
  -4  -1 -21   16.63    0.74
   5  -4 -21   18.18    0.66
   5  -4 -21   24.32    0.86
  -4  -1 -21   20.98    0.62
   5  -4 -21   12.33    0.62
   4  -2  21   16.31    0.67
  -2  -2  21    9.92    0.61
  -2   4  21   12.03    0.74
   4  -2  21   10.53    0.72
   2  -4 -21   12.18    0.61
  -4   2 -21   17.78    0.72
   2   2 -21   12.70    0.84
  -4   2 -21   10.39    0.73
   2  -4 -21   10.85    0.59
   4  -5  21    8.60    0.71
   1   4  21    5.04    0.59
  -5   1  21    4.04    0.58
   4  -5  21    5.21    0.80
   4  -5  21    7.06    0.64
   5  -1 -21    7.67    0.63
  -1  -4 -21    5.37    0.72
  -1  -4 -21    8.05    0.68
   5  -1 -21    5.24    0.86
   5  -1 -21    4.72    0.67
   4  -8  21   11.65    0.85
  -8   4  21    7.68    0.76
   4  -8  21    6.03    0.90
   4  -8  21   10.69    1.03
   4   4  21   12.28    0.72
   8  -4 -21   12.78    1.02
  -4  -4 -21   11.14    0.79
  -4  -4 -21   15.43    0.79
   8  -4 -21    7.22    0.73
   8  -4 -21   11.31    0.70
   5   2  21   17.26    0.77
   2  -7  21    3.54    0.79
  -7   5  21    9.32    0.80
   5   2  21    9.86    0.71
   2  -7  21   12.85    0.83
   7  -5 -21   12.10    0.68
   7  -5 -21   10.22    0.76
  -5  -2 -21    9.71    0.77
  -5  -2 -21   13.30    0.76
   7  -5 -21    7.79    0.61
   5  -1  21    9.27    0.68
  -1  -4  21    7.21    0.68
   5  -1  21    7.14    0.79
  -4   5  21    6.59    0.60
  -5   1 -21   11.27    0.66
   4  -5 -21    5.19    0.68
  -5   1 -21    6.77    0.82
   5  -4  21   17.04    0.69
   5  -4  21   10.49    0.84
   5  -4  21   18.27    0.75
  -4  -1  21   10.23    0.69
  -1   5  21   13.27    0.72
   1  -5 -21   10.51    0.70
   4   1 -21   13.48    0.56
   1  -5 -21   14.28    0.61
  -5   4 -21   19.62    0.73
   4   1 -21   12.84    1.15
  -5   4 -21   11.71    0.83
   5  -7  21    6.99    1.11
   5  -7  21    9.99    0.78
  -7   2  21    4.81    0.62
   2   5  21    4.73    0.62
   5  -7  21    4.04    1.01
   5  -7  21    5.73    0.58
   7  -2 -21    7.91    0.58
  -2  -5 -21    5.37    0.73
  -2  -5 -21    9.22    0.73
   7  -2 -21    6.84    1.12
   6   0  21    4.95    0.58
   0  -6  21    3.02    0.69
   0  -6  21    5.40    0.77
  -6   6  21    2.74    0.65
   6   0  21    3.33    0.67
  -6   0 -21    4.40    0.80
   6  -6 -21    3.41    0.65
   6  -6 -21    3.92    0.71
  -6   0 -21    3.45    0.73
   6  -6 -21    4.43    0.72
   6  -3  21   26.65    0.62
  -3  -3  21   17.06    0.63
   6  -3  21   20.44    0.87
  -3   6  21   16.75    0.67
   3  -6 -21   24.14    0.65
  -6   3 -21   24.16    0.63
  -6   3 -21   23.37    0.88
   3  -6 -21   19.07    0.64
   6  -6  21    9.26    0.59
   6  -6  21    9.52    0.63
  -6   0  21    6.61    0.71
   0   6  21    6.20    0.69
   6  -6  21    8.04    1.40
   6  -6  21    7.03    1.32
   6   0 -21   10.13    0.70
   0  -6 -21    5.59    0.60
   0  -6 -21   11.00    0.75
  -2  -5  21    6.45    0.74
   7  -2  21   11.08    0.69
   7  -2  21    7.90    0.90
  -5   7  21    6.87    0.74
  -7   2 -21   10.63    0.70
   5  -7 -21    4.23    0.63
  -7   2 -21    5.40    0.90
   7  -5  21   27.23    0.66
  -5  -2  21   16.94    0.67
   7  -5  21   32.13    0.71
  -2   7  21   20.54    0.78
   2  -7 -21   18.39    0.70
   5   2 -21   25.66    0.63
   2  -7 -21   31.95    0.80
  -4  -4  21    7.79    0.67
  -4   8  21    8.18    0.69
   8  -4  21   16.13    0.63
   8  -4  21   15.30    0.68
   8  -4  21   11.09    1.39
   4  -8 -21   12.29    0.65
  -8   4 -21   14.49    0.64
   4  -8 -21    8.41    0.76
   0  -1  22    3.15    0.66
  -1   1  22    3.44    0.58
   1   0  22    3.40    0.67
   1  -1 -22    4.26    0.71
  -1   0 -22    3.62    0.58
   0   1 -22    4.76    0.71
   0   1 -22    2.47    0.66
   1  -1 -22    4.18    0.67
  -1   0 -22    1.79    0.68
   1  -3  22    5.12    0.70
  -3   2  22    5.29    0.69
   2   1  22    4.24    0.66
   3  -2 -22    6.01    0.71
  -2  -1 -22    5.58    0.69
  -1   3 -22    7.26    0.77
  -1   3 -22    5.83    0.65
   3  -2 -22    4.47    0.57
  -2  -1 -22    2.67    0.57
  -2   0  22    2.99    0.68
   2  -2  22    3.55    0.73
   0   2  22    4.78    0.70
   0  -2 -22    4.66    0.59
   2   0 -22    4.89    0.71
   2   0 -22    2.93    0.64
  -2   2 -22    3.28    0.64
   0  -2 -22    4.33    0.69
   3   2  22    1.04    0.56
   2  -5  22    0.47    0.74
  -5   3  22    1.90    0.69
  -3  -2 -22    1.90    0.71
   5  -3 -22    1.12    0.54
   5  -3 -22    1.33    0.73
  -3  -2 -22    1.24    0.69
   5  -3 -22    0.87    0.65
  -1  -2  22    1.47    0.67
  -2   3  22    2.00    0.57
   3  -1  22    2.88    0.66
   3  -1  22    3.41    0.56
  -3   1 -22    4.23    0.67
   1   2 -22    3.17    0.79
   1   2 -22    2.51    0.67
  -3   1 -22    1.62    0.67
   2  -3 -22    2.95    0.65
   1   3  22    1.93    0.64
  -4   1  22    1.12    0.65
   3  -4  22    0.26    0.75
  -1  -3 -22    1.21    0.67
   4  -1 -22    0.46    0.62
  -1  -3 -22    2.22    0.67
   4  -1 -22    1.06    0.83
  -3   4 -22    2.25    0.69
   4  -1 -22    1.12    0.65
   3  -7  22    2.12    0.79
   3  -7  22    1.03    0.80
  -7   4  22    1.44    0.73
   4   3  22    2.38    0.68
   3  -7  22    1.68    0.87
   7  -4 -22    2.90    0.66
  -4  -3 -22    1.56    0.72
   7  -4 -22    2.18    0.87
  -4  -3 -22    1.90    0.72
   7  -4 -22    1.40    0.59
   0  -4  22    0.81    0.65
   4   0  22    0.22    0.75
  -4   4  22   -0.62    0.70
   4   0  22    1.47    0.68
   4  -4 -22    0.65    0.72
  -4   0 -22    1.51    0.68
   4  -4 -22    1.89    0.56
  -4   0 -22    0.70    0.71
  -3  -1  22    4.69    0.60
  -1   4  22    5.15    0.68
   4  -3  22    5.88    0.71
   4  -3  22    9.25    0.65
   1  -4 -22   10.80    0.73
   3   1 -22    7.92    0.90
  -4   3 -22    9.55    0.68
   3   1 -22    5.22    0.57
  -4   3 -22    5.83    0.71
   1  -4 -22    6.13    0.70
   4  -6  22    7.67    0.74
  -6   2  22    6.18    0.71
   2   4  22    6.62    0.73
   4  -6  22    4.58    0.90
   6  -2 -22    6.21    0.57
  -2  -4 -22    3.96    0.72
  -2  -4 -22    6.78    0.62
   6  -2 -22    6.41    0.89
   6  -2 -22    3.85    0.71
   5   1  22    4.04    0.60
   1  -6  22    3.19    0.71
   1  -6  22    4.99    0.75
  -6   5  22    2.62    0.74
   5   1  22    3.26    0.70
  -5  -1 -22    3.60    0.76
   6  -5 -22    3.38    0.64
   6  -5 -22    5.99    0.76
  -5  -1 -22    2.21    0.61
   6  -5 -22    0.37    0.73
   5  -2  22    4.21    0.66
  -2  -3  22    2.37    0.67
   5  -2  22    2.52    0.77
  -3   5  22    2.82    0.59
   3  -5 -22    3.34    0.75
  -5   2 -22    6.12    0.72
  -5   2 -22    3.30    0.71
   3  -5 -22    2.58    0.59
   5  -5  22    1.07    0.61
   0   5  22    2.84    0.71
  -5   0  22    1.81    0.70
   5  -5  22    0.41    0.87
   5  -5  22    1.31    0.55
   0  -5 -22    0.13    0.59
   5   0 -22    0.21    0.55
   0  -5 -22    1.22    0.68
   5   0 -22    0.66    1.02
   6  -1  22    3.05    0.66
  -1  -5  22    0.31    0.58
  -5   6  22    1.62    0.71
   6  -1  22    1.96    0.79
  -6   1 -22    2.44    0.71
   5  -6 -22    1.99    0.69
  -6   1 -22    1.11    0.83
  -2   6  22    1.94    0.69
   6  -4  22    1.52    0.57
  -4  -2  22    2.41    0.68
   6  -4  22    1.19    0.94
   2  -6 -22    0.82    0.73
   2  -6 -22    2.13    0.71
  -6   4 -22    1.14    0.69
  -6   4 -22    1.28    0.86
   6  -7  22    0.81    0.80
  -7   1  22    3.10    0.77
   1   6  22    0.99    0.61
   6  -7  22    1.86    0.72
   7  -1 -22    0.37    0.60
  -1  -6 -22    0.59    0.75
  -1  -6 -22    2.53    0.78
   7  -3  22    2.92    0.68
  -3  -4  22    1.48    0.70
   7  -3  22    2.11    0.98
  -4   7  22    0.75    0.64
   4  -7 -22    2.87    0.61
  -7   3 -22    2.07    0.60
  -7   3 -22    1.41    0.93
   4  -7 -22    1.24    0.61
   7  -6  22    2.37    0.60
   7  -6  22    4.20    0.80
  -6  -1  22    1.64    0.62
  -1   7  22    0.98    0.73
   6   1 -22    2.53    0.68
   1  -7 -22    1.37    0.73
   1  -7 -22    3.91    0.77
  -1   0  23    1.60    0.70
   1  -1  23    0.62    0.69
   0   1  23    2.42    0.64
   1   0 -23    2.17    0.68
  -1   1 -23    1.94    0.68
   1   0 -23    1.92    0.55
  -1   1 -23    2.43    0.68
   0  -1 -23    1.89    0.64
   0  -2  23    0.25    0.67
  -2   2  23    1.14    0.68
   2   0  23   -1.25    0.68
   2  -2 -23    0.36    0.72
  -2   0 -23    0.29    0.69
   0   2 -23    1.68    0.70
   0   2 -23    0.60    0.65
   2  -2 -23    0.34    0.54
  -2   0 -23    1.06    0.65
  -3   1  23   -0.35    0.56
   2  -3  23   -0.24    0.69
   1   2  23   -0.22    0.65
  -1  -2 -23    0.14    0.70
   3  -1 -23    0.09    0.72
  -2   3 -23    0.28    0.66
  -2   3 -23    0.61    0.67
   3  -1 -23    0.16    0.63
  -1  -2 -23    0.85    0.69
   3   1  23    0.88    0.65
   1  -4  23   -0.24    0.74
  -4   3  23    0.34    0.69
   4  -3 -23   -0.40    0.79
  -3  -1 -23    0.32    0.59
   4  -3 -23    0.81    0.57
  -3  -1 -23    0.28    0.67
  -2  -1  23    0.73    0.65
  -1   3  23    1.48    0.56
   3  -2  23    0.70    0.67
   1  -3 -23    2.43    0.73
   2   1 -23    1.19    0.71
  -3   2 -23    2.42    0.69
   2   1 -23    1.88    0.65
  -3   2 -23    1.44    0.77
   1  -3 -23    0.55    0.67
   2   3  23   -0.04    0.57
  -5   2  23    0.62    0.59
   3  -5  23    0.47    0.69
  -2  -3 -23    0.22    0.72
   5  -2 -23   -0.25    0.54
   5  -2 -23    0.95    0.83
  -2  -3 -23    0.98    0.68
   5  -2 -23    0.33    0.70
   2  -6  23    0.70    0.71
  -6   4  23    0.96    0.73
   4   2  23    0.28    0.72
  -4  -2 -23    1.62    0.72
   6  -4 -23    1.23    0.66
   6  -4 -23    1.16    0.86
  -4  -2 -23    1.41    0.71
   6  -4 -23    0.33    0.60
   4  -1  23   -0.21    0.73
  -1  -3  23    1.96    0.69
  -3   4  23   -0.74    0.72
   4  -1  23    1.68    0.56
  -4   1 -23   -0.54    0.71
  -4   1 -23   -0.04    0.71
   3  -4 -23    1.26    0.66
   0   4  23    0.81    0.67
  -4   0  23   -0.38    0.58
   4  -4  23    0.83    0.78
   0  -4 -23   -0.43    0.75
   4   0 -23   -0.08    0.82
   4   0 -23    0.11    0.64
   0  -4 -23    1.20    0.72
   0  -5  23    2.19    0.74
   5   0  23    5.57    0.75
  -5   5  23    4.30    0.64
   5   0  23    6.10    0.69
   5  -5 -23    5.17    0.78
  -5   0 -23    6.45    0.69
   5  -5 -23    4.01    0.60
  -5   0 -23    4.81    0.80
   5  -3  23   -0.12    0.80
  -3  -2  23   -1.16    0.57
  -2   5  23    0.97    0.71
   5  -3  23   -1.59    0.69
   2  -5 -23    0.64    0.61
  -5   3 -23    0.26    0.58
  -5   3 -23   -0.69    0.77
   2  -5 -23    0.88    0.68
   5  -6  23    7.24    0.75
  -6   1  23    3.25    0.72
   1   5  23    5.60    0.77
   5  -6  23    2.48    0.98
   5  -6  23    5.54    0.61
   6  -1 -23    5.59    0.59
  -1  -5 -23    3.35    0.65
  -1  -5 -23    5.50    0.73
   6  -1 -23    4.55    1.07
   6  -2  23    1.58    0.60
  -2  -4  23    1.41    0.68
   6  -2  23    1.14    0.80
  -4   6  23    1.85    0.61
   4  -6 -23    1.37    0.72
  -6   2 -23    2.00    0.60
  -6   2 -23    1.16    0.84
   4  -6 -23   -0.04    0.71
   6  -5  23   -2.31    0.69
   6  -5  23   -0.03    0.74
  -1   6  23    0.94    0.74
  -5  -1  23   -0.76    0.70
   6  -5  23    0.52    1.05
   1  -6 -23    1.39    0.71
   5   1 -23    0.84    0.58
   1  -6 -23    2.47    0.76
   0   0  24   13.04    0.72
   0   0 -24   20.01    0.76
   0   0 -24   11.73    0.71
  -2   1  24   17.77    0.68
   1  -2  24   15.80    0.66
   1   1  24   22.77    0.76
   2  -1 -24   33.19    0.84
  -1  -1 -24   31.55    0.68
  -1   2 -24   35.12    0.85
  -1   2 -24   22.80    0.75
   2  -1 -24   21.63    0.79
  -1  -1 -24   20.98    0.76
  -1  -1  24   22.64    0.76
  -1   2  24   19.70    0.66
   2  -1  24   20.93    0.78
  -2   1 -24   35.30    0.79
   1   1 -24   29.15    0.81
   1   1 -24   22.54    0.77
  -2   1 -24   28.07    0.79
   1  -2 -24   17.62    0.66
   2   2  24   12.38    0.73
  -4   2  24   11.38    0.64
   2  -4  24    4.00    0.74
   4  -2 -24   18.98    0.82
  -2  -2 -24   18.47    0.66
  -2   4 -24   19.42    0.79
   4  -2 -24   11.39    0.62
  -2  -2 -24   12.60    0.75
   3   0  24   11.25    0.71
   0  -3  24   10.40    0.75
  -3   3  24    9.61    0.75
   3  -3 -24   17.64    0.79
  -3   0 -24   15.13    0.62
   0   3 -24   17.42    0.84
   3  -3 -24    9.38    0.71
  -3   0 -24    9.88    0.73
  -3   0  24   11.88    0.72
   3  -3  24    8.99    0.71
   0   3  24   11.91    0.74
   0  -3 -24   15.87    0.64
   3   0 -24   14.69    0.87
   3   0 -24   10.65    0.70
  -3   3 -24   12.12    0.81
   0  -3 -24    9.84    0.75
   1  -5  24    9.87    0.80
   4   1  24   14.93    0.83
  -5   4  24   12.38    0.68
   5  -4 -24   17.57    0.86
  -4  -1 -24   21.05    0.80
   5  -4 -24    9.12    0.66
  -4  -1 -24   13.46    0.82
   4  -2  24    5.75    0.71
  -2  -2  24   13.38    0.74
  -2   4  24   12.94    0.65
   2  -4 -24   25.61    0.78
  -4   2 -24   21.31    0.65
   2   2 -24   21.80    1.00
  -4   2 -24   13.84    0.86
   2  -4 -24   12.73    0.65
   1   4  24   10.41    0.66
  -5   1  24   10.89    0.72
   4  -5  24   10.19    0.91
  -1  -4 -24   11.86    0.80
   5  -1 -24   11.64    0.63
  -1  -4 -24   16.33    0.77
   5  -1 -24   15.09    1.03
   5  -1 -24    8.32    0.74
  -1  -4  24    8.34    0.74
   5  -1  24   12.29    0.86
  -4   5  24   11.49    0.76
   5  -1  24   14.49    0.64
  -5   1 -24   14.43    0.66
   4  -5 -24   10.14    0.75
  -5   1 -24   11.34    0.88
  -1   5  24   10.82    0.66
   5  -4  24   10.36    0.94
  -4  -1  24    8.85    0.64
   5  -4  24   16.41    0.74
   1  -5 -24   16.10    0.68
  -5   4 -24   13.08    0.65
   1  -5 -24   10.02    0.76
   0  -1  25    0.73    0.71
  -1   1  25    0.63    0.68
   1   0  25    1.31    0.66
   1  -1 -25    2.00    0.73
   0   1 -25    1.02    0.72
   0   1 -25    1.52    0.65
   1  -1 -25   -1.14    0.68
  -1   0 -25    0.87    0.68
   2   1  25    2.85    0.68
   1  -3  25    3.39    0.72
  -3   2  25    2.29    0.62
   3  -2 -25    5.85    0.87
  -2  -1 -25    4.40    0.60
  -1   3 -25    3.89    0.83
   3  -2 -25    3.49    0.69
  -2  -1 -25    2.91    0.74
  -2   0  25    0.50    0.59
   2  -2  25    0.71    0.68
   0   2  25   -0.76    0.69
   0  -2 -25    0.57    0.73
   2   0 -25    0.24    0.79
  -2   2 -25    0.38    0.72
   2   0 -25   -1.37    0.66
  -2   2 -25   -0.46    0.70
   0  -2 -25   -0.55    0.59
  -1  -2  25   -0.31    0.59
  -2   3  25    0.12    0.60
   3  -1  25    0.36    0.69
  -3   1 -25    0.41    0.72
   1   2 -25    0.84    0.84
  -3   1 -25   -0.48    0.73
   2  -3 -25    1.08    0.58
   1   3  25    0.23    0.60
  -4   1  25    0.49    0.61
   3  -4  25    0.53    0.79
  -1  -3 -25   -0.20    0.74
   4  -1 -25    0.25    0.86
  -3   4 -25    0.92    0.74
   4  -1 -25   -0.07    0.59
  -1  -3 -25    1.60    0.71
  -3  -1  25    0.70    0.61
  -1   4  25    0.69    0.58
   4  -3  25    0.77    0.79
   1  -4 -25    0.54    0.78
   3   1 -25    0.44    0.86
  -4   3 -25   -0.37    0.72
  -4   3 -25    0.72    0.83
   1  -4 -25    0.32    0.61
  -1   0  26    0.46    0.70
   1  -1  26    1.57    0.67
   0   1  26    0.28    0.58
   1   0 -26    1.02    0.77
  -1   1 -26    1.02    0.71
   1   0 -26    1.52    0.69
  -1   1 -26    0.61    0.68
   0  -1 -26    0.16    0.70
   0  -2  26    0.64    0.70
  -2   2  26    0.56    0.71
   2   0  26    0.63    0.68
   2  -2 -26    1.98    0.83
  -2   0 -26    2.22    0.76
   0   2 -26    1.74    0.76
   0   2 -26    1.69    0.71
   2  -2 -26    1.11    0.61
  -2   0 -26    1.49    0.71
   0   0   0    0.00    0.00
;
_shelx_hkl_checksum     58924
_shelx_res_file
;
    [Co(NH3)6][Co(CO)4]2.res created by SHELXL-2014/7
TITL 1 in R-3
CELL 0.71073   9.3679   9.3679  18.3089  90.000  90.000 120.000
ZERR    3.00   0.0004   0.0004   0.0018   0.000   0.000   0.000
LATT  3
SYMM -Y, X-Y, Z
SYMM -X+Y, -X, Z
SFAC C H N O CO
UNIT 24 54 18 24 9
LIST 4 ! automatically inserted. Change 6 to 4 for CHECKCIF!!
L.S. 8
ACTA
TEMP -173
BOND
EQIV $1 -x+y-1, -x-1, z
EQIV $2 x-y+2/3, x+1/3, -z+1/3
EQIV  $3 x+2/3, y+1/3, z+1/3
HTAB N1   O1_$1
HTAB N1    O1_$2
HTAB N1    O2_$3
FMAP 2
PLAN 20
WGHT    0.052900    1.051500
EXTI    0.003968
FVAR       0.11943
CO1   5    0.000000    0.000000    0.000000    10.16667    0.01598    0.01598 =
         0.02395    0.00000    0.00000    0.00799
CO2   5   -0.666667   -0.333333    0.042213    10.33333    0.01726    0.01726 =
         0.02465    0.00000    0.00000    0.00863
O1    4   -0.619026   -0.025909    0.104671    11.00000    0.03230    0.02361 =
         0.04103   -0.00365   -0.00253    0.01580
O2    4   -0.666667   -0.333333   -0.117254    10.33333    0.03156    0.03156 =
         0.02623    0.00000    0.00000    0.01578
N1    3   -0.026590   -0.203656    0.068201    11.00000    0.02090    0.02120 =
         0.03072    0.00149   -0.00024    0.01010
C1    1   -0.635450   -0.145086    0.078458    11.00000    0.01922    0.02033 =
         0.02924    0.00092   -0.00067    0.00948
C2    1   -0.666667   -0.333333   -0.054970    10.33333    0.01977    0.01977 =
         0.03167    0.00000    0.00000    0.00989
H1A   2   -0.120565   -0.294543    0.065581    11.00000    0.05421
H1B   2    0.034269   -0.246910    0.055806    11.00000    0.03796
H1C   2   -0.001329   -0.175605    0.113530    11.00000    0.04315
HKLF 4
REM  1 in R-3
REM R1 =  0.0336 for     910 Fo > 4sig(Fo)  and  0.0378 for all     994 data
REM     52 parameters refined using      0 restraints
END
WGHT      0.0529      1.0373
REM Highest difference peak  0.869,  deepest hole -0.645,  1-sigma level  0.103
Q1    1  -0.6667 -0.3333 -0.0227  10.33333  0.05    0.87
Q2    1  -0.6667 -0.3333  0.1042  10.33333  0.05    0.74
Q3    1   0.0000  0.0000  0.0622  10.33333  0.05    0.56
Q4    1   0.0000  0.0000  0.1058  10.33333  0.05    0.49
Q5    1  -0.0757 -0.1155  0.0355  11.00000  0.05    0.44
Q6    1  -0.0013 -0.0980  0.0418  11.00000  0.05    0.42
Q7    1  -0.7671 -0.3331 -0.0042  11.00000  0.05    0.41
Q8    1  -0.5825 -0.3536  0.0018  11.00000  0.05    0.39
Q9    1  -0.5765 -0.2362  0.0902  11.00000  0.05    0.32
Q10   1  -0.7111 -0.2451  0.0716  11.00000  0.05    0.31
Q11   1  -0.6667 -0.3333  0.1452  10.33333  0.05    0.31
Q12   1  -0.7168 -0.3600 -0.1854  11.00000  0.05    0.30
Q13   1  -0.6385 -0.2264  0.0763  11.00000  0.05    0.30
Q14   1   0.1511 -0.3243 -0.0068  11.00000  0.05    0.27
Q15   1  -0.6383  0.0711  0.1437  11.00000  0.05    0.27
Q16   1  -0.6372 -0.1380 -0.0190  11.00000  0.05    0.23
Q17   1  -0.7368 -0.0374  0.0575  11.00000  0.05    0.22
Q18   1  -0.7243 -0.5320 -0.1203  11.00000  0.05    0.22
Q19   1  -0.5411 -0.3023  0.0359  11.00000  0.05    0.22
Q20   1  -0.4684 -0.1528  0.1052  11.00000  0.05    0.22
;
_shelx_res_checksum     83939
_shelxl_version_number        2.014
_iucr_refine_instructions_details
;
;
