# Supplementary material for: Crystal structure of [Co(NH3)6][Co(CO)4]2
Source: Acta Crystallogr E Crystallogr Commun. 2015 Oct 31;71(Pt 11):1418–20. doi: 10.1107/S2056989015020290 (PMC4645071; doi:10.1107/S2056989015020290)
Supplement: Supplementary file 2 [file e-71-01418-Isup2.hkl]

data_I                                                                          
_shelx_title ' 1 in R-3'                                                        
_shelx_refln_list_code          4                                               
_shelx_F_calc_maximum      253.49                                               
_exptl_crystal_F_000       759.00                                               
_reflns_d_resolution_high  0.6905                                               
                                                                                
loop_                                                                           
 _space_group_symop_operation_xyz                                               
 'x, y, z'                                                                      
 '-y, x-y, z'                                                                   
 '-x+y, -x, z'                                                                  
 'x+2/3, y+1/3, z+1/3'                                                          
 '-y+2/3, x-y+1/3, z+1/3'                                                       
 '-x+y+2/3, -x+1/3, z+1/3'                                                      
 'x+1/3, y+2/3, z+2/3'                                                          
 '-y+1/3, x-y+2/3, z+2/3'                                                       
 '-x+y+1/3, -x+2/3, z+2/3'                                                      
 '-x, -y, -z'                                                                   
 'y, -x+y, -z'                                                                  
 'x-y, x, -z'                                                                   
 '-x+2/3, -y+1/3, -z+1/3'                                                       
 'y+2/3, -x+y+1/3, -z+1/3'                                                      
 'x-y+2/3, x+1/3, -z+1/3'                                                       
 '-x+1/3, -y+2/3, -z+2/3'                                                       
 'y+1/3, -x+y+2/3, -z+2/3'                                                      
 'x-y+1/3, x+2/3, -z+2/3'                                                       
                                                                                
_cell_length_a     9.3679                                                       
_cell_length_b     9.3679                                                       
_cell_length_c    18.3089                                                       
_cell_angle_alpha  90.000                                                       
_cell_angle_beta   90.000                                                       
_cell_angle_gamma 120.000                                                       
                                                                                
_shelx_F_squared_multiplier     1.000                                           
                                                                                
loop_                                                                           
 _refln_index_h                                                                 
 _refln_index_k                                                                 
 _refln_index_l                                                                 
 _refln_F_squared_calc                                                          
 _refln_F_squared_meas                                                          
 _refln_F_squared_sigma                                                         
 _refln_observed_status                                                         
  -1   2   0      56704.73      66746.23      3980.97 o                         
   0   3   0      62654.73      66012.09      1809.82 o                         
  -2   4   0      25110.22      24025.31       623.01 o                         
  -4   5   0      64259.37      68126.14      3291.09 o                         
  -1   5   0      27089.26      27377.93       667.16 o                         
  -3   6   0      22329.37      23490.42       701.46 o                         
   0   6   0      31452.02      32519.42       940.10 o                         
  -5   7   0      28067.96      27898.43      1241.00 o                         
  -2   7   0      18751.17      19694.52       407.75 o                         
  -7   8   0      13783.25      14876.85       468.56 o                         
  -4   8   0       9683.25       9651.08       343.94 o                         
  -1   8   0       5889.46       5955.79        87.15 o                         
  -6   9   0       5077.41       5458.50       166.32 o                         
  -3   9   0       8754.49       8944.65       316.38 o                         
   0   9   0       3876.05       3953.40       135.74 o                         
  -8  10   0       5382.41       5859.48       288.06 o                         
  -5  10   0      11524.17      12800.12       393.33 o                         
  -2  10   0       8892.74       9991.32       516.70 o                         
 -10  11   0       7770.47       9102.97       336.37 o                         
  -7  11   0       3642.07       3768.29        80.09 o                         
  -4  11   0       8841.17       9822.41       296.10 o                         
  -1  11   0       2027.03       2143.98        58.69 o                         
  -9  12   0       4691.84       4680.35       284.60 o                         
  -6  12   0       3715.16       4029.17       165.64 o                         
  -3  12   0       2415.62       2684.19       132.62 o                         
  -8  13   0       1521.71       1443.81       127.14 o                         
  -5  13   0       3015.30       3194.43       182.16 o                         
  -3   2   1        285.01        405.83        44.08 o                         
   0   2   1          2.71         41.65        39.70 o                         
  -5   3   1        336.99        379.12        37.43 o                         
  -2   3   1       2975.92       2873.75        99.02 o                         
   1   3   1       5516.05       5493.30       201.03 o                         
  -7   4   1       3402.34       3241.70       133.93 o                         
  -4   4   1       1616.74       1534.63        58.75 o                         
  -1   4   1        338.45        414.62        29.88 o                         
   2   4   1        136.85        137.09        21.97 o                         
  -9   5   1         47.91         56.24        17.76 o                         
  -6   5   1        202.08        272.62        46.79 o                         
  -3   5   1          4.41         -4.55        21.71 o                         
   0   5   1       1741.04       1724.54        90.34 o                         
   3   5   1         15.99         15.04        17.08 o                         
 -11   6   1         52.04         83.34        17.67 o                         
  -8   6   1         81.18         55.55        22.29 o                         
  -5   6   1         12.45         24.63        17.46 o                         
  -2   6   1       1643.97       1353.08        60.91 o                         
   1   6   1       2372.47       2373.78       147.57 o                         
   4   6   1        382.01        405.88        18.96 o                         
 -13   7   1         43.63         38.25        22.01 o                         
 -10   7   1         99.00        113.38        18.99 o                         
  -7   7   1        310.66        279.18        23.00 o                         
  -4   7   1        155.12        130.39        19.16 o                         
  -1   7   1        238.75        205.64        19.14 o                         
   2   7   1        119.83        108.32        18.68 o                         
   5   7   1         70.08         72.63        18.89 o                         
 -12   8   1         58.98         65.45        18.51 o                         
  -9   8   1        258.02        234.12        18.19 o                         
  -6   8   1       1884.31       1801.62        54.36 o                         
  -3   8   1        278.33        300.66        18.94 o                         
   0   8   1         21.29         40.30        18.44 o                         
   3   8   1         45.94         20.64        20.19 o                         
 -11   9   1        346.70        321.59        28.67 o                         
  -8   9   1         22.70         37.79        17.90 o                         
  -5   9   1         40.44         64.13        18.81 o                         
  -2   9   1        205.17        211.05        20.91 o                         
   1   9   1         48.12         61.24        17.09 o                         
   4   9   1         34.94         44.85        22.80 o                         
 -10  10   1          4.42         34.33        20.07 o                         
  -7  10   1         76.04         94.34        18.73 o                         
  -4  10   1         74.26        142.85        26.91 o                         
  -1  10   1         43.05         57.25        28.00 o                         
   2  10   1        161.27        168.81        27.34 o                         
 -12  11   1          1.95        -17.38        32.52 o                         
  -9  11   1        124.44        155.34        24.00 o                         
  -6  11   1        246.81        244.11        19.40 o                         
  -3  11   1        259.22        273.69        25.76 o                         
   0  11   1          9.75         21.14        19.23 o                         
 -11  12   1         42.42         69.17        23.87 o                         
  -8  12   1         11.93         30.58        20.61 o                         
  -5  12   1        107.02        106.24        20.10 o                         
  -2  12   1          0.76        -10.10        22.49 o                         
  -7  13   1          0.36          6.68        21.18 o                         
  -4  13   1        107.18        139.16        29.20 o                         
   0   1   2       6966.90       6872.95       141.14 o                         
  -2   2   2        803.12        709.69        36.76 o                         
   1   2   2       5509.75       4548.34       366.83 o                         
  -4   3   2        622.82        667.42        25.47 o                         
  -1   3   2      39610.32      40138.22      1277.88 o                         
   2   3   2       1390.14       1229.51        24.20 o                         
  -6   4   2        141.14        196.51        24.83 o                         
  -3   4   2       1755.66       1820.54        82.34 o                         
   0   4   2       1337.46       1135.20        48.35 o                         
   3   4   2         13.29         14.12        19.62 o                         
  -8   5   2        205.77        260.72        19.28 o                         
  -5   5   2       4193.72       3860.65       139.66 o                         
  -2   5   2        141.55        166.63        25.35 o                         
   1   5   2       2565.52       2216.76       140.93 o                         
   4   5   2         39.13         43.76        16.92 o                         
 -10   6   2        932.23       1000.74        33.40 o                         
  -7   6   2         55.49         67.09        22.44 o                         
  -4   6   2         17.20         14.26        23.83 o                         
  -1   6   2        160.51        126.43        20.21 o                         
   2   6   2       1535.00       1504.85        74.00 o                         
   5   6   2        580.60        550.53        21.32 o                         
 -12   7   2        104.82        106.41        19.81 o                         
  -9   7   2        440.69        420.19        20.73 o                         
  -6   7   2       2777.55       2796.07        95.59 o                         
  -3   7   2       4618.78       4386.69       177.88 o                         
   0   7   2        201.00        196.15        19.02 o                         
   3   7   2        985.45       1029.09        39.16 o                         
   6   7   2         33.45         34.28        22.09 o                         
 -11   8   2        191.46        199.55        25.51 o                         
  -8   8   2        961.74        991.44        47.43 o                         
  -5   8   2         97.99        138.19        26.42 o                         
  -2   8   2        350.06        325.08        21.67 o                         
   1   8   2        156.65        165.81        19.23 o                         
   4   8   2        208.43        175.47        20.38 o                         
 -13   9   2        183.51        230.15        32.09 o                         
 -10   9   2        261.31        258.31        21.24 o                         
  -7   9   2        522.69        511.11        24.94 o                         
  -4   9   2        148.96        153.52        18.51 o                         
  -1   9   2        405.90        427.77        19.14 o                         
   2   9   2        966.33       1056.03        53.56 o                         
 -12  10   2        162.19        162.03        24.95 o                         
  -9  10   2        801.75        854.76        45.13 o                         
  -6  10   2         86.40         92.67        19.54 o                         
  -3  10   2        558.35        580.73        24.90 o                         
   0  10   2         94.77        113.70        20.82 o                         
 -11  11   2          3.52         27.43        22.37 o                         
  -8  11   2         36.30         51.79        19.07 o                         
  -5  11   2        883.77        962.09        25.58 o                         
  -2  11   2        248.42        252.87        17.73 o                         
   1  11   2         92.95        130.25        21.32 o                         
 -10  12   2        571.14        556.26        42.34 o                         
  -7  12   2        199.61        166.77        20.87 o                         
  -4  12   2        199.53        220.69        21.96 o                         
  -1  12   2        249.45        272.14        20.87 o                         
  -9  13   2        113.76         98.35        23.14 o                         
  -6  13   2          3.64         19.50        25.19 o                         
   0   0   3      27704.40      28490.78       640.25 o                         
   1   1   3      14867.79      14423.16       576.02 o                         
  -1   2   3      50047.05      55570.09      1213.23 o                         
   2   2   3      29338.16      26987.60      1674.72 o                         
  -3   3   3      11501.45      11143.57       364.87 o                         
   0   3   3      13469.08      12053.41       404.40 o                         
   3   3   3       5389.22       4669.51       281.26 o                         
  -5   4   3      12114.69      11258.95       459.41 o                         
  -2   4   3       7083.88       6137.15       190.28 o                         
   1   4   3      12513.87      11690.13       511.77 o                         
   4   4   3       8466.35       8649.40       256.38 o                         
  -7   5   3       5685.16       5616.20       128.09 o                         
  -4   5   3      17555.06      17297.77       441.19 o                         
  -1   5   3      16827.53      16535.26       388.13 o                         
   2   5   3       7282.49       7110.48       246.72 o                         
   5   5   3       2544.35       2750.72        84.03 o                         
  -9   6   3       3758.40       3804.99        85.59 o                         
  -6   6   3       6992.00       6233.46       295.11 o                         
  -3   6   3      15727.39      15178.89       613.77 o                         
   0   6   3      13011.17      12941.49       561.62 o                         
   3   6   3       5042.12       5023.64       177.86 o                         
   6   6   3       1350.74       1384.71       120.56 o                         
 -11   7   3       4296.04       4762.14       250.31 o                         
  -8   7   3      10561.13      11167.16       275.56 o                         
  -5   7   3       9256.05       9148.18       215.90 o                         
  -2   7   3       4612.81       4155.84       111.71 o                         
   1   7   3       4167.40       4339.06       206.04 o                         
   4   7   3       1162.72       1226.45        87.01 o                         
 -13   8   3       1411.08       1376.11       133.86 o                         
 -10   8   3       1560.41       1679.36        79.68 o                         
  -7   8   3       3035.12       3070.20       147.70 o                         
  -4   8   3       3643.17       3751.15        85.40 o                         
  -1   8   3       1557.34       1657.59        27.83 o                         
   2   8   3       2302.93       2565.31        87.22 o                         
   5   8   3       1170.36       1125.26       114.91 o                         
 -12   9   3        802.07        921.19        76.33 o                         
  -9   9   3       1259.52       1325.35        69.60 o                         
  -6   9   3       3331.36       3412.66        66.70 o                         
  -3   9   3       6636.34       6901.16       191.99 o                         
   0   9   3       5690.54       6114.35        87.26 o                         
   3   9   3       1671.62       1793.84       143.33 o                         
 -11  10   3       1933.15       2191.22       125.48 o                         
  -8  10   3       3842.35       3997.33       191.48 o                         
  -5  10   3       3591.46       3625.47        78.33 o                         
  -2  10   3       2362.29       2658.25        88.09 o                         
   1  10   3       1649.56       2108.97       194.68 o                         
 -10  11   3       1737.28       2082.91       175.31 o                         
  -7  11   3       2979.54       3242.63       132.30 o                         
  -4  11   3       1922.82       2241.16        60.41 o                         
  -1  11   3       1485.65       1671.52        40.87 o                         
  -9  12   3       1472.35       1513.62       108.61 o                         
  -6  12   3       2241.82       2378.59        79.19 o                         
  -3  12   3       2563.03       2771.23        89.95 o                         
  -8  13   3       1107.24       1106.17        93.45 o                         
  -5  13   3        716.49        715.22        27.42 o                         
  -1   1   4       2428.14       2173.83        56.49 o                         
  -3   2   4      22479.28      21984.05       896.20 o                         
   0   2   4       8365.62       8020.34       240.14 o                         
  -5   3   4       1494.09       1241.87        58.97 o                         
  -2   3   4       9128.89       7944.23       336.00 o                         
   1   3   4         21.73        107.91        30.08 o                         
  -7   4   4       2815.59       2702.28       105.01 o                         
  -4   4   4         19.63        -16.35        23.22 o                         
  -1   4   4       1218.49        992.18        36.92 o                         
   2   4   4         14.63         14.63        24.18 o                         
  -9   5   4        160.42        198.00        32.44 o                         
  -6   5   4        309.52        353.06        41.98 o                         
  -3   5   4       2029.40       1779.73        79.60 o                         
   0   5   4       6409.77       6024.39       252.15 o                         
   3   5   4        752.14        758.58        25.52 o                         
 -11   6   4        557.91        558.52        25.27 o                         
  -8   6   4        926.15        921.49        27.31 o                         
  -5   6   4       2814.11       2628.96       120.77 o                         
  -2   6   4        298.42        283.11        20.88 o                         
   1   6   4       1080.89       1051.21        39.21 o                         
   4   6   4        196.12        191.79        18.67 o                         
 -13   7   4          1.86          7.70        21.41 o                         
 -10   7   4        245.61        274.95        21.82 o                         
  -7   7   4        199.77        212.38        21.15 o                         
  -4   7   4         72.04         86.00        21.76 o                         
  -1   7   4         20.23         36.24        18.01 o                         
   2   7   4        369.81        383.23        21.09 o                         
   5   7   4        451.72        416.73        25.62 o                         
 -12   8   4        407.94        409.00        58.11 o                         
  -9   8   4        401.18        406.54        31.65 o                         
  -6   8   4       1249.90       1282.53        44.64 o                         
  -3   8   4        214.95        211.97        22.39 o                         
   0   8   4       1906.89       1859.49        47.85 o                         
   3   8   4         57.20         82.22        18.01 o                         
 -11   9   4        338.10        332.70        24.79 o                         
  -8   9   4         62.75         65.11        21.09 o                         
  -5   9   4        135.59        132.71        19.63 o                         
  -2   9   4        487.21        448.41        17.10 o                         
   1   9   4        516.43        502.51        30.61 o                         
   4   9   4        218.51        196.05        23.38 o                         
 -10  10   4        128.23        139.09        33.37 o                         
  -7  10   4       1911.71       2011.63        61.90 o                         
  -4  10   4        832.18        788.95        34.48 o                         
  -1  10   4        185.19        252.58        19.72 o                         
   2  10   4        250.46        274.74        26.26 o                         
 -12  11   4        306.72        304.05        32.14 o                         
  -9  11   4        267.51        299.94        20.79 o                         
  -6  11   4        121.64        109.17        20.64 o                         
  -3  11   4         81.07         91.91        18.65 o                         
   0  11   4          1.99         46.94        25.17 o                         
 -11  12   4         54.65         61.03        24.78 o                         
  -8  12   4        163.18        187.94        21.47 o                         
  -5  12   4        178.68        190.38        22.89 o                         
  -2  12   4         51.60         37.33        20.48 o                         
  -7  13   4          4.50         19.48        22.10 o                         
  -4  13   4        255.59        272.99        32.21 o                         
   0   1   5      39526.96      39867.52      1215.32 o                         
  -2   2   5      19516.97      18493.76       598.26 o                         
   1   2   5      25569.34      23769.10      1032.11 o                         
  -4   3   5      30964.13      30229.85      1339.98 o                         
  -1   3   5      20869.85      19139.82       541.90 o                         
   2   3   5      12590.41      10842.46       688.04 o                         
  -6   4   5      10302.29      10413.30       209.81 o                         
  -3   4   5      21068.39      19445.68       505.08 o                         
   0   4   5      17826.47      16900.73       362.07 o                         
   3   4   5       7213.59       6829.02       170.93 o                         
  -8   5   5       3904.53       4094.88       143.56 o                         
  -5   5   5       4002.17       3808.90        98.57 o                         
  -2   5   5       5151.60       3927.15        43.13 o                         
   1   5   5      10518.06      10586.80       316.79 o                         
   4   5   5       6128.32       6268.46       161.57 o                         
 -10   6   5       1953.39       2024.47        73.56 o                         
  -7   6   5       9864.87       9099.63       367.23 o                         
  -4   6   5      21850.65      20023.12       583.96 o                         
  -1   6   5      15744.15      14489.50       299.85 o                         
   2   6   5      10422.58      10912.83       240.86 o                         
   5   6   5       2167.65       2112.99        72.77 o                         
 -12   7   5       2918.53       3003.00       256.80 o                         
  -9   7   5       4896.95       5048.03       194.14 o                         
  -6   7   5      11018.87      11129.35       285.92 o                         
  -3   7   5      13674.18      14082.69       324.85 o                         
   0   7   5       4489.25       4106.45       116.54 o                         
   3   7   5       1381.24       1370.86        47.50 o                         
   6   7   5        474.84        429.36        47.12 o                         
 -11   8   5       2748.42       2882.23       210.85 o                         
  -8   8   5       4057.65       4225.51       172.01 o                         
  -5   8   5       2529.66       2631.35        56.74 o                         
  -2   8   5       2848.85       2992.05       101.62 o                         
   1   8   5       3506.31       3636.99        66.84 o                         
   4   8   5       1607.36       1668.94       111.71 o                         
 -13   9   5       1189.16       1030.85       103.05 o                         
 -10   9   5       1847.03       2029.90       114.93 o                         
  -7   9   5       3825.65       3834.02       136.45 o                         
  -4   9   5       4392.78       4569.44       139.02 o                         
  -1   9   5       2854.75       2976.14        60.58 o                         
   2   9   5       2060.85       2163.09       119.69 o                         
 -12  10   5        555.33        535.84        71.75 o                         
  -9  10   5       1339.28       1356.05        71.41 o                         
  -6  10   5       2965.26       3177.67        98.21 o                         
  -3  10   5       3563.39       3769.94       101.17 o                         
   0  10   5       1292.85       1434.02        54.13 o                         
 -11  11   5       1535.28       1621.56       166.14 o                         
  -8  11   5       2112.40       2157.47        80.79 o                         
  -5  11   5       2262.36       2469.23        83.55 o                         
  -2  11   5       2891.00       3149.66        67.36 o                         
   1  11   5       1435.87       1445.37        60.86 o                         
 -10  12   5       1753.83       1811.55       181.43 o                         
  -7  12   5       1939.29       1972.70        94.49 o                         
  -4  12   5       1667.80       1848.04        44.18 o                         
  -1  12   5        805.78        742.06        39.03 o                         
  -9  13   5       1173.24       1128.56       101.50 o                         
  -6  13   5       1411.12       1422.61       103.74 o                         
   0   0   6      36398.45      36431.35      2099.43 o                         
   1   1   6      16615.16      15733.52       411.21 o                         
  -1   2   6          6.62        -18.77        18.77 o                         
   2   2   6       4787.68       4605.67       164.30 o                         
  -3   3   6       2775.77       2683.81        90.44 o                         
   0   3   6        798.93        698.15        22.39 o                         
   3   3   6       1551.30       1410.53        75.21 o                         
  -5   4   6       1676.79       1535.83        48.93 o                         
  -2   4   6       7905.79       7480.42       233.25 o                         
   1   4   6         84.99        140.07        20.67 o                         
   4   4   6        865.55        890.96        36.90 o                         
  -7   5   6        623.95        640.80        27.66 o                         
  -4   5   6        491.65        498.36        25.15 o                         
  -1   5   6       2555.24       2451.77        70.91 o                         
   2   5   6         98.00        113.81        19.01 o                         
   5   5   6         27.67         43.49        16.47 o                         
  -9   6   6       1149.64       1149.19        34.06 o                         
  -6   6   6        154.94        170.27        19.74 o                         
  -3   6   6       1894.09       1814.46        33.38 o                         
   0   6   6        219.74        209.52        20.64 o                         
   3   6   6       2148.45       2193.93        71.28 o                         
   6   6   6        181.80        163.53        16.91 o                         
 -11   7   6        184.37        158.40        20.22 o                         
  -8   7   6       1393.14       1417.04        37.43 o                         
  -5   7   6         75.15         80.48        19.90 o                         
  -2   7   6       1367.49       1389.03        34.48 o                         
   1   7   6        214.73        238.83        21.26 o                         
   4   7   6        374.23        332.85        16.08 o                         
 -13   8   6        135.66        108.85        21.31 o                         
 -10   8   6         32.38         28.86        20.71 o                         
  -7   8   6        290.22        310.34        18.82 o                         
  -4   8   6       2635.90       2909.89        65.88 o                         
  -1   8   6       2342.44       2485.41        64.89 o                         
   2   8   6        678.05        672.98        33.20 o                         
   5   8   6        244.42        182.77        18.61 o                         
 -12   9   6        338.36        370.42        51.87 o                         
  -9   9   6       1720.69       1786.64       106.20 o                         
  -6   9   6       1161.64       1184.11        24.35 o                         
  -3   9   6        102.49        131.95        21.12 o                         
   0   9   6        354.02        334.20        18.75 o                         
   3   9   6          8.65          5.91        17.68 o                         
 -11  10   6        180.73        146.66        25.25 o                         
  -8  10   6        144.94        162.54        23.34 o                         
  -5  10   6          3.30         41.78        17.78 o                         
  -2  10   6         45.79         58.14        18.97 o                         
   1  10   6         53.78         46.92        21.17 o                         
 -10  11   6        123.17         84.01        21.00 o                         
  -7  11   6        857.77        954.61        39.34 o                         
  -4  11   6          4.48         68.92        21.19 o                         
  -1  11   6       1155.67       1169.13        41.13 o                         
  -9  12   6         36.72         49.78        20.45 o                         
  -6  12   6        144.83        154.35        20.20 o                         
  -3  12   6        210.69        216.20        19.73 o                         
  -8  13   6        621.08        579.45        85.46 o                         
  -5  13   6         15.13         40.19        21.41 o                         
  -1   1   7       1630.50       1501.17        46.62 o                         
  -3   2   7        654.42        577.41        22.16 o                         
   0   2   7       1512.45       1468.88        34.57 o                         
  -5   3   7        194.72        134.30        15.95 o                         
  -2   3   7        172.88        199.41        24.67 o                         
   1   3   7        342.17        356.16        22.50 o                         
  -7   4   7         25.39         66.61        20.69 o                         
  -4   4   7         48.58         73.95        19.71 o                         
  -1   4   7       5124.34       4645.63       152.63 o                         
   2   4   7       3205.63       2963.54        94.48 o                         
  -9   5   7       1253.21       1327.28        35.81 o                         
  -6   5   7       1710.64       1548.60        66.51 o                         
  -3   5   7       1651.72       1536.40        36.06 o                         
   0   5   7       1593.48       1601.60        41.78 o                         
   3   5   7         12.41         37.16        17.67 o                         
 -11   6   7         20.70         38.08        17.13 o                         
  -8   6   7        439.67        442.28        19.45 o                         
  -5   6   7       1127.95       1069.34        18.74 o                         
  -2   6   7         93.44        131.34        37.88 o                         
   1   6   7        188.69        208.63        19.33 o                         
   4   6   7         50.59         64.71        14.75 o                         
 -13   7   7         26.08         25.24        19.60 o                         
 -10   7   7        108.48        163.56        22.03 o                         
  -7   7   7         43.17         45.24        16.80 o                         
  -4   7   7         38.78         34.08        18.09 o                         
  -1   7   7        429.74        457.14        24.88 o                         
   2   7   7         59.40         65.16        19.41 o                         
   5   7   7         41.88         45.93        16.57 o                         
 -12   8   7          0.30         26.88        20.51 o                         
  -9   8   7         34.49         69.28        18.85 o                         
  -6   8   7         10.39         -6.03        17.16 o                         
  -3   8   7         38.37         60.15        19.18 o                         
   0   8   7        354.85        365.52        20.91 o                         
   3   8   7         32.50         56.01        17.08 o                         
 -11   9   7          0.32         19.85        19.27 o                         
  -8   9   7        240.47        240.89        21.08 o                         
  -5   9   7        787.49        739.86        25.15 o                         
  -2   9   7        140.19        165.20        30.96 o                         
   1   9   7        300.81        324.43        20.43 o                         
 -10  10   7        100.37         97.88        20.37 o                         
  -7  10   7        300.13        268.91        18.80 o                         
  -4  10   7        291.74        287.67        20.46 o                         
  -1  10   7         49.28         50.58        17.39 o                         
   2  10   7          0.81        -20.73        20.73 o                         
  -9  11   7          8.78         26.70        19.43 o                         
  -6  11   7          2.03          6.92        18.11 o                         
  -3  11   7          0.53        -16.43        18.16 o                         
   0  11   7        108.16        108.68        19.10 o                         
  -8  12   7         91.93        101.14        19.22 o                         
  -5  12   7         76.85         59.69        31.88 o                         
  -2  12   7          3.41         11.82        22.40 o                         
  -7  13   7          5.10         22.16        24.30 o                         
   0   1   8      12030.12      10413.80       296.56 o                         
  -2   2   8      32863.72      31576.65       335.67 o                         
   1   2   8      20045.79      18306.43       579.70 o                         
  -4   3   8      15623.98      14529.46       538.81 o                         
  -1   3   8      59081.76      61510.50      1197.69 o                         
   2   3   8      12329.91      11324.61       325.89 o                         
  -6   4   8      14491.12      13902.17       444.34 o                         
  -3   4   8       9656.38       8795.06       339.00 o                         
   0   4   8      10633.28       9579.81       409.38 o                         
   3   4   8      13228.81      13082.02       424.85 o                         
  -8   5   8      11107.48      11387.51       425.10 o                         
  -5   5   8       9748.75       9609.56       258.94 o                         
  -2   5   8      31460.32      31329.94      1003.95 o                         
   1   5   8       6742.24       6479.86       148.84 o                         
   4   5   8       5738.39       5874.23       147.09 o                         
 -10   6   8       2544.60       2562.10       105.91 o                         
  -7   6   8      11458.51      11573.71       343.59 o                         
  -4   6   8      11320.19      11152.63       300.96 o                         
  -1   6   8       9571.37       9687.34       333.29 o                         
   2   6   8       4070.24       4148.44        81.95 o                         
   5   6   8       1371.95       1365.87        62.53 o                         
 -12   7   8       1962.60       1885.74        98.30 o                         
  -9   7   8       4075.76       3900.70       119.50 o                         
  -6   7   8       3106.85       3051.30       103.28 o                         
  -3   7   8       3805.12       3797.46        68.25 o                         
   0   7   8       7630.46       7829.04       109.62 o                         
   3   7   8       3496.87       3591.73       116.35 o                         
 -11   8   8       1945.93       1898.56       104.68 o                         
  -8   8   8       4753.47       4549.25       175.20 o                         
  -5   8   8      10695.51      11330.60       190.16 o                         
  -2   8   8       7479.40       7642.39       121.88 o                         
   1   8   8       6539.41       6952.82       203.65 o                         
   4   8   8       3172.76       2977.61       226.99 o                         
 -10   9   8       2320.43       2341.06       152.74 o                         
  -7   9   8       8025.21       8245.45       310.30 o                         
  -4   9   8       4647.88       4790.28       105.74 o                         
  -1   9   8       7306.95       7558.25       268.16 o                         
   2   9   8        620.99        576.56        30.32 o                         
 -12  10   8       3544.07       3279.67       226.78 o                         
  -9  10   8       1490.79       1409.08        77.63 o                         
  -6  10   8       5622.64       5633.85       202.91 o                         
  -3  10   8       2057.99       2222.58        59.44 o                         
   0  10   8       2796.60       2788.58        51.64 o                         
 -11  11   8       1893.13       1789.24       161.19 o                         
  -8  11   8       3129.83       3126.85       108.92 o                         
  -5  11   8       1502.06       1462.20        69.92 o                         
  -2  11   8       2346.25       2440.41       104.39 o                         
 -10  12   8        616.98        548.63        41.80 o                         
  -7  12   8       2476.31       2419.87       131.69 o                         
  -4  12   8       2128.96       2103.74        88.24 o                         
   0   0   9        133.34         40.60        36.78 o                         
   1   1   9        528.13        433.18        26.71 o                         
  -1   2   9       2824.32       2701.21        58.13 o                         
   2   2   9        102.80        100.24        16.49 o                         
  -3   3   9        929.56        920.75        19.76 o                         
   0   3   9        479.73        504.69        18.02 o                         
   3   3   9          6.00         35.16        15.92 o                         
  -5   4   9        333.07        287.56        16.74 o                         
  -2   4   9         14.76         35.60        17.21 o                         
   1   4   9        993.87        847.81        40.82 o                         
   4   4   9        268.72        271.83        16.22 o                         
  -7   5   9         87.35         79.72        18.72 o                         
  -4   5   9       1392.76       1308.29        21.25 o                         
  -1   5   9       1137.16       1028.58        48.74 o                         
   2   5   9        428.40        407.61        17.33 o                         
   5   5   9         11.26         10.50        15.16 o                         
  -9   6   9        542.11        620.48        18.27 o                         
  -6   6   9        810.76        777.81        24.26 o                         
  -3   6   9        264.16        275.38        18.03 o                         
   0   6   9       1064.91       1093.13        27.66 o                         
   3   6   9         38.02         38.74        17.50 o                         
   6   6   9         37.99         72.58        17.86 o                         
 -11   7   9        733.12        706.09        39.97 o                         
  -8   7   9        463.41        519.95        30.59 o                         
  -5   7   9        427.68        414.24        14.48 o                         
  -2   7   9        459.02        439.38        23.04 o                         
   1   7   9         15.23        -18.11        20.35 o                         
   4   7   9         54.00         56.16        17.49 o                         
 -10   8   9        124.79        123.78        17.53 o                         
  -7   8   9        109.73        121.59        17.48 o                         
  -4   8   9          1.91         34.97        18.54 o                         
  -1   8   9          2.05         17.49        19.18 o                         
   2   8   9        122.72        122.38        17.22 o                         
 -12   9   9         19.94         40.54        18.14 o                         
  -9   9   9          0.80         24.16        17.29 o                         
  -6   9   9         72.35         58.52        16.94 o                         
  -3   9   9        473.79        478.85        32.46 o                         
   0   9   9        479.25        505.45        39.58 o                         
   3   9   9         76.63         15.45        20.73 o                         
 -11  10   9         54.88         33.48        18.29 o                         
  -8  10   9        272.66        278.37        20.94 o                         
  -5  10   9         89.66         90.24        17.53 o                         
  -2  10   9          7.51         -9.75        20.56 o                         
   1  10   9        109.81        111.48        18.63 o                         
 -10  11   9         85.17         49.63        25.45 o                         
  -7  11   9         74.99         84.33        17.15 o                         
  -4  11   9        388.66        411.78        32.27 o                         
  -1  11   9         62.14         10.21        19.73 o                         
  -9  12   9        104.14         97.74        21.02 o                         
  -6  12   9        100.13         85.66        26.00 o                         
  -3  12   9        143.45        125.18        20.76 o                         
  -1   1  10       3224.23       3348.55        90.07 o                         
  -3   2  10         33.72         20.59        17.16 o                         
   0   2  10      11962.05      11902.03       259.59 o                         
  -5   3  10       4244.75       4342.66       145.00 o                         
  -2   3  10       8112.58       7887.21       194.79 o                         
   1   3  10         81.19         94.42        16.54 o                         
  -7   4  10       2262.62       2254.41        61.92 o                         
  -4   4  10        275.77        299.01        18.49 o                         
  -1   4  10       5180.16       4970.20        64.36 o                         
   2   4  10       1980.62       2016.11        69.13 o                         
  -9   5  10        818.23        789.04        18.95 o                         
  -6   5  10       2118.91       2167.95        80.59 o                         
  -3   5  10       4176.99       4189.91       132.87 o                         
   0   5  10       5309.61       5308.39       183.48 o                         
   3   5  10       1835.95       1814.40        44.38 o                         
 -11   6  10        519.25        507.48        28.53 o                         
  -8   6  10       1843.89       1882.50        69.88 o                         
  -5   6  10       3131.55       3241.88        70.77 o                         
  -2   6  10        156.53        146.82        21.29 o                         
   1   6  10        898.84        918.03        32.40 o                         
   4   6  10          4.53          2.47        16.71 o                         
 -10   7  10        437.46        437.89        23.13 o                         
  -7   7  10        691.69        706.32        21.53 o                         
  -4   7  10       1145.31       1150.02        18.75 o                         
  -1   7  10       1090.66       1207.79        51.16 o                         
   2   7  10         90.06         93.48        18.66 o                         
   5   7  10        868.25        774.37        53.20 o                         
 -12   8  10        809.71        683.16        53.96 o                         
  -9   8  10          7.39         24.58        15.70 o                         
  -6   8  10       1703.54       1779.39        62.76 o                         
  -3   8  10         48.47        102.79        20.45 o                         
   0   8  10       2737.38       2893.65       108.72 o                         
   3   8  10        310.68        296.11        27.86 o                         
 -11   9  10        660.19        681.61        47.51 o                         
  -8   9  10        227.68        231.84        17.11 o                         
  -5   9  10       1057.35       1086.54        31.10 o                         
  -2   9  10       1023.02       1113.68        47.92 o                         
   1   9  10        500.94        459.48        18.18 o                         
 -10  10  10        333.87        313.93        31.99 o                         
  -7  10  10       2265.02       2257.36       128.79 o                         
  -4  10  10        827.74        856.45        50.57 o                         
  -1  10  10        425.44        408.34        19.99 o                         
  -9  11  10        145.72        134.46        19.82 o                         
  -6  11  10        132.48        140.95        19.70 o                         
  -3  11  10        300.33        312.65        19.29 o                         
  -8  12  10         68.90         88.07        20.17 o                         
  -5  12  10        663.44        527.60        27.74 o                         
   0   1  11       6345.47       5577.40       146.65 o                         
  -2   2  11      10586.38      10267.70       136.57 o                         
   1   2  11      10762.14      10628.96       111.22 o                         
  -4   3  11       3355.01       3364.21        82.59 o                         
  -1   3  11      11417.86      11362.45       174.96 o                         
   2   3  11       6083.03       5991.26       145.15 o                         
  -6   4  11       9005.57       9270.42       286.87 o                         
  -3   4  11      12270.19      12690.81       277.76 o                         
   0   4  11       8343.25       8428.03       255.26 o                         
   3   4  11       4855.73       4915.59       125.64 o                         
  -8   5  11       6227.65       6509.49       153.36 o                         
  -5   5  11       6110.75       6345.28       118.53 o                         
  -2   5  11      11432.45      11771.71       357.23 o                         
   1   5  11       2220.89       2208.86        85.31 o                         
   4   5  11       1450.22       1504.16        28.57 o                         
 -10   6  11       1672.90       1813.35        53.54 o                         
  -7   6  11       2111.57       2186.63        60.52 o                         
  -4   6  11        703.02        768.29        19.18 o                         
  -1   6  11       1989.45       2091.85        52.85 o                         
   2   6  11       1880.31       1981.22        56.10 o                         
   5   6  11       2223.08       2155.42       130.78 o                         
 -12   7  11        284.19        232.58        19.66 o                         
  -9   7  11       1786.34       1837.04        99.19 o                         
  -6   7  11       3046.92       3278.93        66.17 o                         
  -3   7  11       4454.88       4614.43       179.02 o                         
   0   7  11       4927.24       5310.24       141.42 o                         
   3   7  11       2560.39       2503.03       104.63 o                         
 -11   8  11       1032.23        954.02        56.31 o                         
  -8   8  11       2166.61       2140.24        76.71 o                         
  -5   8  11       5455.36       5772.48       141.68 o                         
  -2   8  11       4459.17       4923.24        88.61 o                         
   1   8  11       1785.84       1761.96        94.29 o                         
   4   8  11        978.10        784.56        69.16 o                         
 -10   9  11       2046.58       2017.47       161.49 o                         
  -7   9  11       2706.84       3008.60       131.20 o                         
  -4   9  11       1789.82       1915.16        60.97 o                         
  -1   9  11       3297.23       3385.71        72.49 o                         
   2   9  11       1084.06        960.49        65.52 o                         
  -9  10  11       1712.97       1685.57       111.69 o                         
  -6  10  11       2974.39       2892.15       121.94 o                         
  -3  10  11       1273.85       1304.79        56.58 o                         
   0  10  11       1470.85       1375.21        40.83 o                         
  -8  11  11       1203.54       1192.32        64.87 o                         
  -5  11  11       1209.46       1192.10        58.45 o                         
  -2  11  11        818.98        734.64        23.10 o                         
  -7  12  11        883.51        703.85        49.37 o                         
  -4  12  11        723.54        609.60        27.77 o                         
   0   0  12        409.71        271.17        31.70 o                         
   1   1  12       9685.73       9726.82       163.76 o                         
  -1   2  12        129.14        187.04        27.83 o                         
   2   2  12       3776.87       3672.45        74.37 o                         
  -3   3  12       5813.08       5875.79       110.57 o                         
   0   3  12       3309.36       3342.90        91.99 o                         
   3   3  12       1587.27       1647.56        30.39 o                         
  -5   4  12       1735.94       1762.35        32.84 o                         
  -2   4  12       4557.69       4905.38       111.79 o                         
   1   4  12        910.12        861.30        31.28 o                         
   4   4  12        789.09        863.30        22.26 o                         
  -7   5  12       1404.27       1507.39        60.37 o                         
  -4   5  12        358.28        391.15        16.52 o                         
  -1   5  12       2492.09       2349.04        22.34 o                         
   2   5  12        719.20        770.38        24.12 o                         
   5   5  12        455.64        432.20        31.23 o                         
  -9   6  12       1320.24       1381.55        51.49 o                         
  -6   6  12        917.26        993.78        33.36 o                         
  -3   6  12       2256.62       2248.92        46.32 o                         
   0   6  12         38.06         47.56        20.60 o                         
   3   6  12       1710.14       1865.33        72.16 o                         
   6   6  12        244.04        188.28        19.49 o                         
 -11   7  12         13.64         33.11        19.13 o                         
  -8   7  12       1041.96       1159.43        43.68 o                         
  -5   7  12        117.04        119.59        14.67 o                         
  -2   7  12       2651.80       2612.36        68.39 o                         
   1   7  12        852.20        959.77        20.07 o                         
   4   7  12        355.15        319.55        23.16 o                         
 -10   8  12        410.15        397.74        27.64 o                         
  -7   8  12        925.43        980.34        21.55 o                         
  -4   8  12       2449.33       2614.51        75.01 o                         
  -1   8  12       1382.12       1451.50        72.14 o                         
   2   8  12        812.85        742.34        19.03 o                         
  -9   9  12       1427.54       1284.11       112.39 o                         
  -6   9  12        636.26        625.21        26.62 o                         
  -3   9  12        129.23        139.07        20.45 o                         
   0   9  12        255.40        247.94        27.11 o                         
  -8  10  12        201.29        179.43        20.02 o                         
  -5  10  12        300.61        304.63        18.69 o                         
  -2  10  12        492.52        531.31        31.52 o                         
  -7  11  12       1030.43        940.64        78.55 o                         
  -4  11  12        136.26        149.91        20.93 o                         
  -6  12  12        213.57        158.37        19.88 o                         
  -1   1  13       9282.46       9407.26       164.61 o                         
  -3   2  13       4718.05       4963.64        70.07 o                         
   0   2  13       7335.01       7255.46       132.38 o                         
  -5   3  13       2081.82       2177.01        58.63 o                         
  -2   3  13       7805.48       8064.52       122.59 o                         
   1   3  13       3996.34       3920.48        79.96 o                         
  -7   4  13       4805.76       4860.57       120.57 o                         
  -4   4  13       4681.89       4719.57       116.68 o                         
  -1   4  13      14696.08      15641.26       311.18 o                         
   2   4  13       8262.21       8506.63       124.72 o                         
  -9   5  13       3878.56       3813.53       141.56 o                         
  -6   5  13       6969.51       7302.19       195.78 o                         
  -3   5  13       6832.00       6984.92       140.19 o                         
   0   5  13       3620.61       3641.84        99.66 o                         
   3   5  13        987.38        876.30        27.70 o                         
 -11   6  13        974.40        882.05        65.30 o                         
  -8   6  13       2531.90       2712.62        80.12 o                         
  -5   6  13       4205.93       4527.83       106.41 o                         
  -2   6  13       2258.27       2266.29        37.75 o                         
   1   6  13       2013.49       2187.63        71.46 o                         
   4   6  13        754.16        741.24        21.96 o                         
 -10   7  13       1662.07       1615.94        84.23 o                         
  -7   7  13       1079.48       1152.45        56.60 o                         
  -4   7  13       1928.68       1953.45        64.12 o                         
  -1   7  13       3499.27       3889.06       146.24 o                         
   2   7  13       1461.10       1475.48        45.07 o                         
  -9   8  13        647.40        645.32        44.88 o                         
  -6   8  13       2755.96       2798.04        74.10 o                         
  -3   8  13       1019.55       1043.52        22.33 o                         
   0   8  13       2906.17       2881.04       124.33 o                         
   3   8  13        906.94        788.22        59.46 o                         
 -11   9  13       1070.10        874.27        98.38 o                         
  -8   9  13       1865.64       1608.17       115.19 o                         
  -5   9  13       3786.50       3875.69       164.99 o                         
  -2   9  13       2347.84       2285.71        83.92 o                         
   1   9  13       1568.82       1359.68        99.15 o                         
 -10  10  13        909.98        807.55        79.30 o                         
  -7  10  13       1816.39       1676.57       103.53 o                         
  -4  10  13       1446.69       1516.36        88.04 o                         
  -1  10  13       1373.41       1139.10        49.13 o                         
  -9  11  13        991.64        797.89        74.31 o                         
  -6  11  13       1114.70        975.09        63.95 o                         
  -3  11  13        867.17        742.60        46.12 o                         
   0   1  14       5817.55       5912.30       159.05 o                         
  -2   2  14        996.22        991.56        19.63 o                         
   1   2  14       1315.84       1381.80        19.79 o                         
  -4   3  14       2820.58       3073.19        67.93 o                         
  -1   3  14        843.37        815.70        20.35 o                         
   2   3  14       2122.43       2176.41        59.33 o                         
  -6   4  14       1098.86       1191.01        37.37 o                         
  -3   4  14       3226.89       3389.16       131.97 o                         
   0   4  14       2605.26       2750.65        69.66 o                         
   3   4  14        435.60        413.28        15.01 o                         
  -8   5  14        177.60        155.66        16.31 o                         
  -5   5  14       1424.58       1543.63        45.72 o                         
  -2   5  14          6.72         30.55        15.54 o                         
   1   5  14       2243.51       2473.93        67.28 o                         
   4   5  14        722.70        716.89        27.30 o                         
 -10   6  14        696.57        654.43        36.02 o                         
  -7   6  14        509.13        550.47        16.74 o                         
  -4   6  14       2548.61       2711.26        51.20 o                         
  -1   6  14       2115.57       2166.45        23.43 o                         
   2   6  14        943.74        948.74        27.18 o                         
   5   6  14        836.43        720.84        49.48 o                         
  -9   7  14        557.56        573.81        37.12 o                         
  -6   7  14       2046.44       2168.70        82.10 o                         
  -3   7  14       1615.46       1704.86        54.80 o                         
   0   7  14        515.86        525.94        19.16 o                         
   3   7  14        215.96        200.01        18.20 o                         
 -11   8  14        533.24        423.13        30.93 o                         
  -8   8  14        345.34        365.40        17.36 o                         
  -5   8  14        115.15        129.35        16.38 o                         
  -2   8  14        484.36        518.30        23.18 o                         
   1   8  14        249.78        250.90        20.51 o                         
 -10   9  14        516.60        474.63        45.80 o                         
  -7   9  14        300.83        296.50        23.84 o                         
  -4   9  14       1120.57       1113.74        65.96 o                         
  -1   9  14        147.63        166.14        19.96 o                         
  -9  10  14        755.15        627.61        66.55 o                         
  -6  10  14        194.73        198.34        18.15 o                         
  -3  10  14        965.80        847.61        38.09 o                         
  -8  11  14        174.24        123.27        23.86 o                         
  -5  11  14        631.66        524.13        36.65 o                         
   0   0  15         36.33         68.82        29.92 o                         
   1   1  15         66.35         69.62        14.66 o                         
  -1   2  15          6.60         12.15        14.44 o                         
   2   2  15        952.41       1021.07        29.00 o                         
  -3   3  15       1129.33       1195.90        22.04 o                         
   0   3  15        588.78        672.38        17.91 o                         
   3   3  15         45.26         71.16        14.47 o                         
  -5   4  15         11.98         34.11        16.70 o                         
  -2   4  15          2.70         76.13        21.60 o                         
   1   4  15        239.44        282.39        22.62 o                         
   4   4  15         21.36         36.75        14.42 o                         
  -7   5  15        197.33        211.06        20.54 o                         
  -4   5  15        172.35        220.68        16.24 o                         
  -1   5  15         45.56         81.24        15.79 o                         
   2   5  15         54.34         76.57        15.76 o                         
   5   5  15         16.53         28.89        18.43 o                         
  -9   6  15        199.44        181.55        17.07 o                         
  -6   6  15        304.98        326.16        18.26 o                         
  -3   6  15        136.95        161.20        16.39 o                         
   0   6  15         62.80        113.23        18.82 o                         
   3   6  15        208.07        208.13        16.94 o                         
 -11   7  15        114.91         52.72        22.61 o                         
  -8   7  15        143.81        188.25        18.28 o                         
  -5   7  15          8.66          3.26        16.93 o                         
  -2   7  15        893.15        881.90        26.36 o                         
   1   7  15        137.34        143.89        22.19 o                         
   4   7  15        160.09        153.29        20.30 o                         
 -10   8  15        224.51        212.98        22.69 o                         
  -7   8  15        235.55        230.64        18.39 o                         
  -4   8  15        108.99        100.49        16.87 o                         
  -1   8  15          1.39         13.72        20.72 o                         
   2   8  15          2.51        -13.49        18.55 o                         
  -9   9  15         27.58         65.29        18.53 o                         
  -6   9  15          0.21        -10.87        17.08 o                         
  -3   9  15          1.58         -8.42        17.47 o                         
   0   9  15          1.72         27.38        20.22 o                         
  -8  10  15          0.98         18.12        19.43 o                         
  -5  10  15          0.68         22.57        29.53 o                         
  -2  10  15         76.38         76.65        19.85 o                         
  -7  11  15         10.13         45.21        22.42 o                         
  -4  11  15        226.19        173.14        22.70 o                         
  -1   1  16       5873.05       6160.14       156.49 o                         
  -3   2  16       4832.60       5246.44       112.22 o                         
   0   2  16       2686.34       2933.02        66.46 o                         
  -5   3  16       3084.83       3339.81       103.39 o                         
  -2   3  16       3416.89       3835.82        96.06 o                         
   1   3  16       7566.92       7946.52       221.32 o                         
  -7   4  16       2066.85       2146.75        85.07 o                         
  -4   4  16       6284.85       6957.87       242.14 o                         
  -1   4  16       1915.21       2171.11        44.14 o                         
   2   4  16       1638.99       1814.51        42.29 o                         
  -9   5  16       1320.36       1285.64        76.52 o                         
  -6   5  16       1786.79       1852.91        51.96 o                         
  -3   5  16       2387.89       2446.43        67.94 o                         
   0   5  16       2531.34       2840.89        92.30 o                         
   3   5  16       1426.47       1427.58        51.35 o                         
  -8   6  16       1321.67       1295.03        63.83 o                         
  -5   6  16       2195.72       2340.84        98.70 o                         
  -2   6  16       4298.39       4984.27       184.04 o                         
   1   6  16       2527.39       2716.33       109.15 o                         
   4   6  16       2124.69       1852.41        83.75 o                         
 -10   7  16       1241.22       1035.17        84.82 o                         
  -7   7  16       2096.42       2110.10        92.98 o                         
  -4   7  16       2226.05       2471.86        75.88 o                         
  -1   7  16       1643.65       1737.12        79.14 o                         
   2   7  16       1519.09       1484.03        64.48 o                         
  -9   8  16       1961.81       1746.19       147.17 o                         
  -6   8  16       1240.25       1243.07        77.49 o                         
  -3   8  16       3235.81       3236.39       192.93 o                         
   0   8  16        572.96        512.78        39.99 o                         
  -8   9  16       1286.20       1162.51        72.84 o                         
  -5   9  16        999.87        945.57        60.61 o                         
  -2   9  16       1101.63       1003.52        32.69 o                         
  -7  10  16        527.26        435.14        39.10 o                         
  -4  10  16       1395.50       1309.19        89.70 o                         
   0   1  17          2.86         -1.45        16.96 o                         
  -2   2  17        180.05        197.23        16.20 o                         
   1   2  17        572.46        624.81        19.86 o                         
  -4   3  17         62.59         61.66        15.60 o                         
  -1   3  17       1042.92       1128.52        23.21 o                         
   2   3  17         70.45        104.20        13.57 o                         
  -6   4  17       1121.80       1258.69        39.53 o                         
  -3   4  17       1288.65       1373.63        24.12 o                         
   0   4  17        450.91        506.10        13.81 o                         
   3   4  17        179.18        189.21        14.35 o                         
  -8   5  17        693.29        641.64        32.66 o                         
  -5   5  17         24.26         48.55        15.01 o                         
  -2   5  17        496.11        518.00        16.37 o                         
   1   5  17        169.82        182.81        15.65 o                         
   4   5  17         22.77         24.56        17.57 o                         
 -10   6  17         14.53         24.90        17.22 o                         
  -7   6  17         24.09         30.14        15.19 o                         
  -4   6  17        170.69        154.92        16.15 o                         
  -1   6  17          0.74         20.08        14.47 o                         
   2   6  17         65.69         62.06        17.93 o                         
  -9   7  17         52.83         35.26        17.64 o                         
  -6   7  17         73.93        134.86        16.58 o                         
  -3   7  17        464.17        448.89        18.19 o                         
   0   7  17        291.75        308.35        35.46 o                         
   3   7  17         63.33         61.26        27.54 o                         
  -8   8  17         46.37         44.10        17.06 o                         
  -5   8  17        215.38        171.94        17.34 o                         
  -2   8  17        173.94        191.97        56.08 o                         
   1   8  17         62.11         66.31        18.43 o                         
  -7   9  17        235.71        184.44        20.74 o                         
  -4   9  17          5.33         68.50        26.72 o                         
  -1   9  17        436.81        321.79        44.94 o                         
  -6  10  17        372.81        387.51        75.09 o                         
  -3  10  17          1.41         32.04        18.91 o                         
   0   0  18       1938.18       1742.31       146.12 o                         
   1   1  18       1913.58       1939.99        41.65 o                         
  -1   2  18        266.21        272.62        16.43 o                         
   2   2  18       1474.63       1651.48        43.86 o                         
  -3   3  18       2506.19       2828.68        78.37 o                         
   0   3  18       1900.36       2128.34        38.56 o                         
   3   3  18        653.95        674.58        24.03 o                         
  -5   4  18        725.89        750.50        25.65 o                         
  -2   4  18       1252.55       1282.32        28.93 o                         
   1   4  18        838.73        883.40        31.44 o                         
   4   4  18        467.36        432.87        26.72 o                         
  -7   5  18        936.71        962.09        45.84 o                         
  -4   5  18        624.93        701.74        30.19 o                         
  -1   5  18       1012.39       1147.37        40.75 o                         
   2   5  18        479.52        393.08        20.90 o                         
  -9   6  18        638.66        495.57        38.04 o                         
  -6   6  18        542.00        495.03        33.70 o                         
  -3   6  18       1088.01       1170.39        41.70 o                         
   0   6  18        187.75        206.31        16.48 o                         
   3   6  18        701.38        620.11        34.44 o                         
  -8   7  18        535.43        476.50        25.94 o                         
  -5   7  18        236.28        207.05        17.28 o                         
  -2   7  18       1445.22       1386.97        63.41 o                         
   1   7  18        668.03        657.04        46.34 o                         
  -7   8  18        643.65        562.40        44.80 o                         
  -4   8  18        920.78        914.26        29.21 o                         
  -1   8  18        344.50        358.56        26.02 o                         
  -6   9  18        227.63        180.84        20.12 o                         
  -3   9  18        158.37        143.01        25.97 o                         
  -1   1  19       2985.88       3277.28        98.66 o                         
  -3   2  19       4758.31       5472.99       142.96 o                         
   0   2  19       2947.46       3282.11        99.86 o                         
  -5   3  19       3957.87       4230.00       125.79 o                         
  -2   3  19       1656.50       1836.88        78.51 o                         
   1   3  19       2383.95       2493.93        68.67 o                         
  -7   4  19        257.57        238.41        15.88 o                         
  -4   4  19       2359.23       2423.93        64.87 o                         
  -1   4  19        473.44        542.78        15.21 o                         
   2   4  19       1145.41       1161.97        50.45 o                         
  -9   5  19        550.05        497.16        43.54 o                         
  -6   5  19        862.25        822.93        43.90 o                         
  -3   5  19       1569.85       1758.37        72.68 o                         
   0   5  19       2706.03       2880.39        75.04 o                         
   3   5  19       2181.15       2075.30        74.35 o                         
  -8   6  19       1001.87        909.39        57.06 o                         
  -5   6  19       1909.51       1933.87       111.79 o                         
  -2   6  19       2334.05       2700.98        93.64 o                         
   1   6  19       1197.97       1127.40        76.92 o                         
  -7   7  19       1877.56       1698.92       142.69 o                         
  -4   7  19       2241.92       2213.09       103.55 o                         
  -1   7  19       1172.52       1114.80        67.83 o                         
   2   7  19       1141.19        935.29        63.90 o                         
  -6   8  19        520.51        433.47        47.82 o                         
  -3   8  19       2117.79       1873.35       158.82 o                         
   0   8  19        378.26        301.57        19.02 o                         
  -5   9  19        433.01        380.19        35.07 o                         
  -2   9  19        529.73        460.45        48.67 o                         
   0   1  20       1052.75       1155.82        37.78 o                         
  -2   2  20        375.49        371.32        15.17 o                         
   1   2  20        282.06        258.87        14.46 o                         
  -4   3  20        896.17        970.06        50.87 o                         
  -1   3  20        707.41        734.38        24.41 o                         
   2   3  20        609.33        669.87        28.77 o                         
  -6   4  20        418.61        403.12        18.16 o                         
  -3   4  20        502.78        476.76        23.61 o                         
   0   4  20        477.53        474.57        18.73 o                         
   3   4  20        211.23        210.02        17.11 o                         
  -8   5  20         77.24         75.65        15.33 o                         
  -5   5  20        391.52        362.77        16.69 o                         
  -2   5  20         42.18         73.65        13.55 o                         
   1   5  20        617.63        688.71        39.48 o                         
  -7   6  20        247.45        258.84        15.65 o                         
  -4   6  20        931.91        909.00        45.95 o                         
  -1   6  20        712.43        741.52        32.76 o                         
   2   6  20        156.49        147.43        22.05 o                         
  -6   7  20        359.56        328.32        16.50 o                         
  -3   7  20        205.79        170.00        15.66 o                         
   0   7  20        179.23        146.44        16.50 o                         
  -5   8  20         97.86        112.24        19.55 o                         
  -2   8  20        261.30        263.28        23.78 o                         
   0   0  21        575.77        635.99        78.81 o                         
   1   1  21       1191.80       1336.26        70.25 o                         
  -1   2  21       1592.93       1846.10        89.95 o                         
   2   2  21       3538.54       3815.45       235.09 o                         
  -3   3  21       2540.43       2793.26       161.93 o                         
   0   3  21       1741.70       1836.21        78.81 o                         
   3   3  21        886.50        779.51        48.65 o                         
  -5   4  21       1292.03       1281.32        76.59 o                         
  -2   4  21        817.97        906.35        55.35 o                         
   1   4  21        445.96        452.99        34.31 o                         
   4   4  21        866.41        791.75        48.38 o                         
  -7   5  21        858.41        810.95        65.92 o                         
  -4   5  21        550.83        572.43        49.60 o                         
  -1   5  21        925.17       1021.50        62.36 o                         
   2   5  21        481.52        492.54        39.04 o                         
  -6   6  21        280.50        284.64        17.36 o                         
  -3   6  21       1631.39       1550.26        82.92 o                         
   0   6  21        582.56        605.92        41.55 o                         
  -5   7  21        581.99        588.63        65.60 o                         
  -2   7  21       1940.12       1811.77       145.71 o                         
  -4   8  21       1030.20        906.43        79.55 o                         
  -1   1  22        245.51        253.73        17.05 o                         
  -3   2  22        412.39        370.13        22.57 o                         
   0   2  22        312.01        285.62        19.58 o                         
  -5   3  22         89.09         85.90        16.14 o                         
  -2   3  22        208.13        203.12        17.01 o                         
   1   3  22         42.05         92.61        15.85 o                         
  -7   4  22        146.20        134.91        16.14 o                         
  -4   4  22         56.88         62.39        16.71 o                         
  -1   4  22        499.26        524.54        45.77 o                         
   2   4  22        449.30        430.42        24.98 o                         
  -6   5  22        294.97        261.27        26.40 o                         
  -3   5  22        253.10        260.96        27.45 o                         
   0   5  22         74.18         78.66        16.03 o                         
  -5   6  22        156.79        131.14        18.52 o                         
  -2   6  22        107.31        111.95        17.65 o                         
   1   6  22        122.20        104.63        25.44 o                         
  -4   7  22        180.16        139.40        17.01 o                         
  -1   7  22        219.26        183.92        28.99 o                         
   0   1  23        155.33        134.15        16.16 o                         
  -2   2  23         20.79         34.54        15.38 o                         
   1   2  23          7.79          9.43        15.38 o                         
  -4   3  23          1.34         22.58        17.49 o                         
  -1   3  23        119.24        101.15        15.67 o                         
   2   3  23         29.97         26.12        16.06 o                         
  -6   4  23         91.09         66.26        17.46 o                         
  -3   4  23         48.89         38.14        28.51 o                         
   0   4  23          0.11         19.52        18.42 o                         
  -5   5  23        345.80        359.28        26.44 o                         
  -2   5  23          0.84         -7.18        20.90 o                         
   1   5  23        363.73        370.15        29.09 o                         
  -4   6  23        128.96         95.15        16.86 o                         
  -1   6  23         18.24         26.66        28.15 o                         
   0   0  24        997.21       1093.16       178.94 o                         
   1   1  24       1766.37       1804.39       152.27 o                         
  -1   2  24       1847.11       1763.72       130.46 o                         
   2   2  24       1222.98       1050.81       116.27 o                         
  -3   3  24       1000.02        932.29        87.00 o                         
   0   3  24        975.48        872.96        49.52 o                         
  -5   4  24       1229.04       1033.20        95.95 o                         
  -2   4  24       1342.79       1240.64       150.65 o                         
   1   4  24        994.09        846.50        54.27 o                         
  -4   5  24        981.91        871.43        51.48 o                         
  -1   5  24       1039.20        906.45        75.53 o                         
  -1   1  25         70.99         60.49        17.03 o                         
  -3   2  25        317.06        265.42        22.46 o                         
   0   2  25         24.11         -6.67        15.77 o                         
  -2   3  25         10.69         19.86        17.56 o                         
   1   3  25         20.15         31.93        17.04 o                         
  -1   4  25         50.71         33.44        17.35 o                         
   0   1  26         81.45         57.36        16.90 o                         
  -2   2  26         92.94         91.94        16.64 o                         
                                                                                
